# Supplementary material for: Effects of early life stage exposure of largemouth bass to atrazine or a model estrogen (17α-ethinylestradiol)
Source: PeerJ. 2020 Oct 2;8:e9614. doi: 10.7717/peerj.9614 (PMC7537618; doi:10.7717/peerj.9614)
Supplement: Supplemental Information 2 — This spreadsheet shows the gene interactions found in the literature from ATR or EE2 exposure, those gene interactions found only in fish, and those interactions combined with the differential expression data from the current study. The comparison of gene interactions in fish that were common between the literature and significantly differentially expressed genes in the current study were used to narrow the list of “genes of interest”. [file peerj-08-9614-s002.xlsx]

## Sheet: Common genes side by side
					v
Study Matches	Row Labels	EE2	ATZ	ATZ prediction	EE2 predictions	notes
ABCC4	ABCC4	affects^expression	increases^expression	↑↑↑	↔
ACBD7	ACBD7	affects^expression	decreases^expression	↓↓↓	↔
ACO1	ACO1	increases^expression	increases^expression	↑↑↑	↑↑↑
#N/A	ACSL6	affects^expression	decreases^expression	↓↓↓	↔
ACTR8	ACTR8	decreases^expression	increases^expression	↑↑↑	↓↓↓
ADIPOR2	ADIPOR2	affects^expression	increases^expression	↑↑↑	↔
AGO4	AGO4	decreases^expression	decreases^expression	↓↓↓	↓↓↓
AGPAT5	AGPAT5	affects^expression	increases^expression	↑↑↑	↔
AIFM1	AIFM1	increases^expression	increases^expression	↑↑↑	↑↑↑
AIFM4	AIFM4	increases^expression	increases^expression	↑↑↑	↑↑↑
#N/A	ALDOB	decreases^expression	decreases^expression	↓↓↓	↓↓↓
AMDHD2	AMDHD2	affects^expression	increases^expression	↑↑↑	↔
AMY2A	AMY2A	decreases^expression	affects^expression	↔	↓↓↓
#N/A	APOA1	decreases^expression	affects^cotreatment|increases^expression	↑	↓↓↓
AR	AR	affects^cotreatment|decreases^expression|decreases^expression|increases^expression	increases^expression	↑↑↑	↓↓
ATG4B	ATG4B	affects^expression	increases^expression	↑↑↑	↔
ATIC	ATIC	increases^expression	increases^expression	↑↑↑	↑↑↑
#N/A	B2M	affects^expression	decreases^expression	↓↓↓	↔
#N/A	BMPR1B	increases^expression	increases^expression	↑↑↑	↑↑↑
CAD	CAD	affects^expression|decreases^expression	increases^expression	↑↑↑	↓↓
#N/A	CAMK2A	affects^expression	decreases^expression	↓↓↓	↔
CAT	CAT	decreases^expression	increases^activity|increases^expression	↑↑↑	↓↓↓
#N/A	CAVIN4B	affects^expression	decreases^expression	↓↓↓	↔
#N/A	CBX1	decreases^expression	increases^expression	↑↑↑	↓↓↓
CCS	CCS	affects^expression	decreases^expression	↓↓↓	↔
CD99L2	CD99L2	increases^expression	decreases^expression	↓↓↓	↑↑↑
CDC14B	CDC14B	affects^expression	increases^expression	↑↑↑	↔
CDYL	CDYL	affects^expression	increases^expression	↑↑↑	↔
CFL1	CFL1	decreases^expression	affects^cotreatment|increases^expression	↑	↓↓↓
#N/A	CHRNE	affects^expression	decreases^expression	↓↓↓	↔
#N/A	COX2	affects^expression	affects^cotreatment|increases^expression	↑	↔
#N/A	CP	decreases^expression	decreases^expression	↓↓↓	↓↓↓
CTU2	CTU2	affects^expression	increases^expression	↑↑↑	↔
CYP17A1	CYP17A1	affects^expression|decreases^expression	increases^expression	↑↑↑	↓↓
#N/A	CYP19A1	affects^activity|affects^activity|affects^cotreatment|affects^expression|increases^activity|increases^expression	decreases^expression|increases^expression	↔	↑↑	EE2 all up; ATZ danio up/down
CYP19A1A	CYP19A1A	decreases^expression|increases^activity|increases^expression	increases^expression	↑↑↑	↑↑	EE2 up in 4 species, down in one
CYP1A	CYP1A	decreases^activity|decreases^expression|increases^activity	decreases^expression	↓↓↓	↓↓↓	EE2 down in 3 species, up/down in 1
#N/A	CYP1A1	affects^cotreatment|increases^activity|decreases^expression|decreases^reaction|increases^activity	affects^cotreatment|increases^activity|increases^expression	↑↑	↓↓	Ee2 all down; atz all up
#N/A	CYP1B1	affects^expression	decreases^expression|increases^expression	↔	↔	atz-danio up and down
DDX4	DDX4	affects^expression|decreases^methylation|increases^expression	increases^expression	↑↑↑	↑↑↑	EE2 increase FM, affects zf
DHCR7	DHCR7	increases^expression	decreases^expression	↓↓↓	↑↑↑
DIO2	DIO2	decreases^expression	decreases^expression	↓↓↓	↓↓↓
DIS3	DIS3	affects^expression	increases^expression	↑↑↑	↔
DMRT1	DMRT1	decreases^expression	decreases^expression	↓↓↓	↓↓↓
DPYSL3	DPYSL3	increases^expression	decreases^expression	↓↓↓	↑↑↑
DTX3	DTX3	affects^expression	increases^expression	↑↑↑	↔
DYNC1H1	DYNC1H1	increases^expression	decreases^expression	↓↓↓	↑↑↑
EEF2B	EEF2B	increases^expression	increases^expression	↑↑↑	↑↑↑
EMC2	EMC2	decreases^expression	decreases^expression	↓↓↓	↓↓↓
#N/A	EPB41	affects^expression	decreases^expression	↓↓↓	↔
#N/A	EPD	increases^expression	decreases^expression	↓↓↓	↑↑↑
EPG5	EPG5	affects^expression	decreases^expression	↓↓↓	↔
#N/A	ER	affects^binding	increases^expression	↑↑↑	↔
ERCC2	ERCC2	decreases^expression	increases^expression	↑↑↑	↓↓↓
ETS2	ETS2	affects^expression	decreases^expression	↓↓↓	↔
#N/A	FABP3	affects^expression|increases^expression	decreases^expression	↓↓↓	↑↑
FAM69C	FAM69C	affects^expression	decreases^expression	↓↓↓	↔
#N/A	FAT1	affects^expression	decreases^expression	↓↓↓	↔
#N/A	FBP1	decreases^expression	increases^expression	↑↑↑	↓↓↓
#N/A	FCF1	affects^expression	increases^expression	↑↑↑	↔
#N/A	FGB	decreases^expression|increases^expression	affects^cotreatment|decreases^expression	↓↓	↓	EE2 up GF, down ZF; ATZ up in cotreatment only
FGG	FGG	increases^expression	affects^cotreatment|decreases^expression	↓↓	↑↑↑	ATZ up in cotreatment only
FLT4	FLT4	decreases^expression	increases^expression	↑↑↑	↓↓↓
G6PD	G6PD	affects^expression|decreases^expression	increases^expression	↑↑↑	↓↓
GAPDH	GAPDH	affects^expression|decreases^expression|increases^expression	increases^expression	↑↑↑	↑↑↑	EE2 down in GF, up in ZF, FM.
GINS1	GINS1	affects^expression	increases^expression	↑↑↑	↔
GNAI1	GNAI1	decreases^expression	decreases^expression	↓↓↓	↓↓↓
GNG3	GNG3	increases^expression	decreases^expression	↓↓↓	↑↑↑
#N/A	GPC1	affects^expression	decreases^expression	↓↓↓	↔
GPX1A	GPX1A	affects^expression|decreases^expression	increases^expression	↑↑↑	↓↓
#N/A	GSTO1	affects^expression	increases^expression	↑↑↑	↔
GTF2H3	GTF2H3	affects^expression	increases^expression	↑↑↑	↔
#N/A	H1FX	affects^expression	decreases^expression	↓↓↓	↔
#N/A	HBB	decreases^expression	affects^cotreatment|increases^expression	↑	↓↓↓	ATZ up in cotreatment only
HIP1	HIP1	decreases^expression	decreases^expression	↓↓↓	↓↓↓
HMGCS1	HMGCS1	affects^expression|increases^expression	decreases^expression	↓↓↓	↑↑
HSD11B2	HSD11B2	affects^cotreatment|increases^expression|affects^expression	decreases^expression	↓↓↓	↑↑	EE2 up only in cotreatemnet
#N/A	HSD17B12	affects^cotreatment|increases^expression	increases^expression	↑↑↑	↑↑	EE2 up only in cotreatemnet
HSPA8	HSPA8	increases^expression	decreases^expression	↓↓↓	↑↑↑
ID1	ID1	affects^expression	decreases^expression	↓↓↓	↔
#N/A	IGF2	decreases^expression	decreases^expression	↓↓↓	↓↓↓
#N/A	IGFBP1B	affects^expression	increases^expression	↑↑↑	↔
JMJD6	JMJD6	increases^expression	increases^expression	↑↑↑	↑↑↑
KIFC3	KIFC3	affects^expression	decreases^expression	↓↓↓	↔
#N/A	KRT17	affects^expression	decreases^expression	↓↓↓	↔
#N/A	LAMB1	affects^expression	decreases^expression	↓↓↓	↔
LDHA	LDHA	decreases^expression	decreases^expression	↓↓↓	↓↓↓
#N/A	LMAN2L	increases^expression	increases^expression	↑↑↑	↑↑↑
LMNB1	LMNB1	increases^expression	affects^expression	↔	↑↑↑
LPL	LPL	decreases^expression	decreases^expression	↓↓↓	↓↓↓
#N/A	MAB21L1	increases^expression	decreases^expression	↓↓↓	↑↑↑
MAK16	MAK16	increases^expression	increases^expression	↑↑↑	↑↑↑
#N/A	MBD1	decreases^expression	increases^expression	↑↑↑	↓↓↓
MRPL22	MRPL22	decreases^expression	increases^expression	↑↑↑	↓↓↓
MSMO1	MSMO1	decreases^expression|increases^expression	decreases^expression	↓↓↓	↔	ee2 up/down same species
MTFR1	MTFR1	affects^expression	increases^expression	↑↑↑	↔
MYCBP2	MYCBP2	increases^expression	decreases^expression	↓↓↓	↑↑↑
NAALAD2	NAALAD2	affects^expression	increases^expression	↑↑↑	↔
NCBP2	NCBP2	decreases^expression	increases^expression	↑↑↑	↓↓↓
#N/A	NDRG1	increases^expression	increases^expression	↑↑↑	↑↑↑
NELFCD	NELFCD	decreases^expression	increases^expression	↑↑↑	↓↓↓
NR3C1	NR3C1	decreases^expression	decreases^expression	↓↓↓	↓↓↓
NUFIP1	NUFIP1	affects^expression	increases^expression	↑↑↑	↔
NVL	NVL	decreases^expression	increases^expression	↑↑↑	↓↓↓
OSBPL7	OSBPL7	affects^expression	increases^expression	↑↑↑	↔
#N/A	PAX7	decreases^expression	decreases^expression	↓↓↓	↓↓↓
#N/A	PC	decreases^expression	decreases^expression	↓↓↓	↓↓↓
#N/A	PDILT	affects^expression	increases^expression	↑↑↑	↔
#N/A	PDLIM3	affects^expression	decreases^expression	↓↓↓	↔
PHKA2	PHKA2	affects^expression	decreases^expression	↓↓↓	↔
PLCXD1	PLCXD1	affects^expression	decreases^expression	↓↓↓	↔
PRSS16	PRSS16	affects^expression	decreases^expression|increases^expression	↑	↔	ATZ-DANIO up, RT down
#N/A	PTGDS	decreases^expression	decreases^expression	↓↓↓	↓↓↓
#N/A	PTPRN	affects^expression	decreases^expression	↓↓↓	↔
#N/A	RBPMS2	affects^expression	increases^expression	↑↑↑	↔
RPL35	RPL35	decreases^expression	decreases^expression	↓↓↓	↓↓↓
RPL36	RPL36	decreases^expression	decreases^expression	↓↓↓	↓↓↓
RPL6	RPL6	increases^expression	affects^cotreatment|decreases^expression	↓↓	↑↑↑	ATZ up in cotreatment only
#N/A	RSPH3	affects^expression	decreases^expression	↓↓↓	↔
RSPH9	RSPH9	affects^expression	decreases^expression	↓↓↓	↔
RSPRY1	RSPRY1	affects^expression	increases^expression	↑↑↑	↔
SDAD1	SDAD1	affects^expression	increases^expression	↑↑↑	↔
#N/A	SERF2	increases^expression	decreases^expression	↓↓↓	↑↑↑
SESN2	SESN2	affects^expression	increases^expression	↑↑↑	↔
SFPQ	SFPQ	increases^expression	decreases^expression	↓↓↓	↑↑↑
#N/A	SLC3A2	decreases^expression	decreases^expression	↓↓↓	↓↓↓
SP1	SP1	decreases^expression	increases^expression	↑↑↑	↓↓↓
STAR	STAR	decreases^expression|increases^expression	increases^expression	↑↑↑	↓	EE2 down in 2 species, up/down in 1
SUCLG1	SUCLG1	decreases^expression	increases^expression	↑↑↑	↓↓↓
SUCLG2	SUCLG2	decreases^expression	decreases^expression	↓↓↓	↓↓↓
SYNM	SYNM	affects^expression	decreases^expression	↓↓↓	↔
TBX1	TBX1	affects^expression	increases^expression	↑↑↑	↔
TENM3	TENM3	decreases^expression|increases^expression	decreases^expression	↓↓↓	↔	ee2 up/down same species
#N/A	THRA	decreases^expression	decreases^expression	↓↓↓	↓↓↓
TNC	TNC	increases^expression	decreases^expression	↓↓↓	↑↑↑
TPM3	TPM3	decreases^expression	decreases^expression|increases^expression	↔	↓↓↓	atz-danio up and down
TRMT44	TRMT44	affects^expression	increases^expression	↑↑↑	↔
TSTD1	TSTD1	affects^expression	increases^expression	↑↑↑	↔
TTLL11	TTLL11	affects^expression	decreases^expression	↓↓↓	↔
UBE2A	UBE2A	decreases^expression	increases^expression	↑↑↑	↓↓↓
#N/A	UCP2	affects^expression	increases^expression	↑↑↑	↔
VIPAS39	VIPAS39	affects^expression	increases^expression	↑↑↑	↔
#N/A	VTG	affects^expression|increases^expression	affects^cotreatment|increases^expression|increases^expression	↑↑	↑↑↑	atz all up; ee2 all up
#N/A	VTG1	affects^expression|decreases^expression|decreases^methylation|decreases^reaction|increases^expression|increases^expression|increases^expression|increases^reaction	increases^expression	↑↑↑	↑↑↑	Multiple interactions in multiple species for EE2 some down regulation was reported
WWC3	WWC3	affects^expression	increases^expression	↑↑↑	↔
#N/A	ZP1	increases^expression	increases^expression	↑↑↑	↑↑↑
#N/A	ZP2	affects^expression|increases^expression	increases^expression	↑↑↑	↑↑
#N/A	ZP3	increases^expression	increases^expression	↑↑↑	↑↑↑
														#N/A
														#N/A
														#N/A
														#N/A
														#N/A
														#N/A
														#N/A
														#N/A
														#N/A
														#N/A
														#N/A
														#N/A
														#N/A
														#N/A
														#N/A
														#N/A
														#N/A
														#N/A
														#N/A
														#N/A
														#N/A
														#N/A
														#N/A
														#N/A
														#N/A
														#N/A
														#N/A
														#N/A
														#N/A
														#N/A
														#N/A
														#N/A
														#N/A
														#N/A
														#N/A
														#N/A
														#N/A
														#N/A
														#N/A
														#N/A
														#N/A
														#N/A
														#N/A
														#N/A
														#N/A
														#N/A
														#N/A
														#N/A
														#N/A
														#N/A
														#N/A
														#N/A
														#N/A
														#N/A
														#N/A
														#N/A
														#N/A
														#N/A
														#N/A
														#N/A
														#N/A
														#N/A
														#N/A
														#N/A
														#N/A
														#N/A
														#N/A
														#N/A
														#N/A
														#N/A
														#N/A
														#N/A
														#N/A
														#N/A
														#N/A
														#N/A
														#N/A
														#N/A
														#N/A
														#N/A
														#N/A
														#N/A
														#N/A
														#N/A
														#N/A
														#N/A
														#N/A
														#N/A
														#N/A
														#N/A
														#N/A
														#N/A
														#N/A
														#N/A
														#N/A
														#N/A
														#N/A
														#N/A
														#N/A
														#N/A
														#N/A
														#N/A
														#N/A
														#N/A
														#N/A
														#N/A
														#N/A
														#N/A
														#N/A
														#N/A
														#N/A
														#N/A
														#N/A
														#N/A
														#N/A
														#N/A
														#N/A
														#N/A
														#N/A
														#N/A
														#N/A
														#N/A
														#N/A
														#N/A
														#N/A
														#N/A
														#N/A
														#N/A
														#N/A
														#N/A
														#N/A
														#N/A
														#N/A
														#N/A
														#N/A
														#N/A
														#N/A
														#N/A
														#N/A
														#N/A
														#N/A
														#N/A
														#N/A
														#N/A
														#N/A
														#N/A
														#N/A
														#N/A
														#N/A
														#N/A
														#N/A
														#N/A
														#N/A
														#N/A
														#N/A
														#N/A
														#N/A
														#N/A
														#N/A
														#N/A
														#N/A
														#N/A
														#N/A
														#N/A
														#N/A
														#N/A
														#N/A
														#N/A
														#N/A
														#N/A
														#N/A
														#N/A
														#N/A
														#N/A
														#N/A
														#N/A
														#N/A
														#N/A
														#N/A
														#N/A
														#N/A
														#N/A
														#N/A
														#N/A
														#N/A
														#N/A
														#N/A
														#N/A
														#N/A
														#N/A
														#N/A
														#N/A
														#N/A
														#N/A
														#N/A
														#N/A
														#N/A
														#N/A
														#N/A
														#N/A
														#N/A
														#N/A
														#N/A
														#N/A
														#N/A
														#N/A
														#N/A
														#N/A
														#N/A
														#N/A
														#N/A
														#N/A
														#N/A
														#N/A
														#N/A
														#N/A
														#N/A
														#N/A
														#N/A
														#N/A
														#N/A
														#N/A
														#N/A
														#N/A
														#N/A
														#N/A
														#N/A
														#N/A
														#N/A
														#N/A
														#N/A
														#N/A
														#N/A
														#N/A
														#N/A
														#N/A
														#N/A
														#N/A
														#N/A
														#N/A
														#N/A
														#N/A
														#N/A
														#N/A
														#N/A
														#N/A
														#N/A
														#N/A
														#N/A
														#N/A
														#N/A
														#N/A
														#N/A
														#N/A
														#N/A
														#N/A
														#N/A
														#N/A
														#N/A
														#N/A
														#N/A
														#N/A
														#N/A
														#N/A
														#N/A
														#N/A
														#N/A
														#N/A
														#N/A
														#N/A
														#N/A
														#N/A
														#N/A
														#N/A
														#N/A
														#N/A
														#N/A
														#N/A
														#N/A
														#N/A
														#N/A
														#N/A
														#N/A
														#N/A
														#N/A
														#N/A
														#N/A
														#N/A
														#N/A
														#N/A
														#N/A
														#N/A
														#N/A
														#N/A
														#N/A
														#N/A
														#N/A
														#N/A
														#N/A
														#N/A
														#N/A
														#N/A
														#N/A
														#N/A
														#N/A
														#N/A
														#N/A
														#N/A
														#N/A
														#N/A
														#N/A
														#N/A
														#N/A
														#N/A
														#N/A
														#N/A
														#N/A
														#N/A
														#N/A
														#N/A
														#N/A
														#N/A
														#N/A
														#N/A
														#N/A
														#N/A
														#N/A
														#N/A
														#N/A
														#N/A
														#N/A
														#N/A
														#N/A
														#N/A
														#N/A
														#N/A
														#N/A
														#N/A
														#N/A
														#N/A
														#N/A
														#N/A
														#N/A
														#N/A
														#N/A
														#N/A
														#N/A
														#N/A
														#N/A
														#N/A
														#N/A
														#N/A
														#N/A
														#N/A
														#N/A
														#N/A
														#N/A
														#N/A
														#N/A
														#N/A
														#N/A
														#N/A
														#N/A
														#N/A
														#N/A
														#N/A
														#N/A
														#N/A
														#N/A
														#N/A
														#N/A
														#N/A
														#N/A
														#N/A
														#N/A
														#N/A
														#N/A
														#N/A
														#N/A
														#N/A
														#N/A
														#N/A
														#N/A
														#N/A
														#N/A
														#N/A
														#N/A
														#N/A
														#N/A
														#N/A
														#N/A
														#N/A
														#N/A
														#N/A
														#N/A
														#N/A
														#N/A
														#N/A
														#N/A
														#N/A
														#N/A
														#N/A
														#N/A
														#N/A
														#N/A
														#N/A
														#N/A
														#N/A
														#N/A
														#N/A
														#N/A
														#N/A
														#N/A
														#N/A
														#N/A
														#N/A
														#N/A
														#N/A
														#N/A
														#N/A
														#N/A
														#N/A
														#N/A
														#N/A
														#N/A
														#N/A
														#N/A
														#N/A
														#N/A
														#N/A
														#N/A
														#N/A
														#N/A
														#N/A
														#N/A
														#N/A
														#N/A
														#N/A
														#N/A
														#N/A
														#N/A
														#N/A
														#N/A
														#N/A
														#N/A
														#N/A
														#N/A
														#N/A
														#N/A
														#N/A
														#N/A
														#N/A
														#N/A
														#N/A
														#N/A
														#N/A
														#N/A
														#N/A
														#N/A
														#N/A
														#N/A
														#N/A
														#N/A
														#N/A
														#N/A
														#N/A
														#N/A
														#N/A
														#N/A
														#N/A
														#N/A
														#N/A
														#N/A
														#N/A
														#N/A
														#N/A
														#N/A
														#N/A
														#N/A
														#N/A
														#N/A
														#N/A
														#N/A
														#N/A
														#N/A
														#N/A
														#N/A
														#N/A
														#N/A
														#N/A
														#N/A
														#N/A
														#N/A
														#N/A
														#N/A
														#N/A
														#N/A
														#N/A
														#N/A
														#N/A
														#N/A
														#N/A
														#N/A
														#N/A
														#N/A
														#N/A
														#N/A
														#N/A
														#N/A
														#N/A
														#N/A
														#N/A
														#N/A
														#N/A
														#N/A
														#N/A
														#N/A
														#N/A
														#N/A
														#N/A
														#N/A
														#N/A
														#N/A
														#N/A
														#N/A
														#N/A
														#N/A
														#N/A
														#N/A
														#N/A
														#N/A
														#N/A
														#N/A
														#N/A
														#N/A
														#N/A
														#N/A
														#N/A
														#N/A
														#N/A
														#N/A
														#N/A
														#N/A
														#N/A
														#N/A
														#N/A
														#N/A
														#N/A
														#N/A
														#N/A
														#N/A
														#N/A
														#N/A
														#N/A
														#N/A
														#N/A
														#N/A
														#N/A
														#N/A
														#N/A
														#N/A
														#N/A
														#N/A
														#N/A
														#N/A
														#N/A
														#N/A
														#N/A
														#N/A
														#N/A
														#N/A
														#N/A
														#N/A
														#N/A
														#N/A
														#N/A
														#N/A
														#N/A
														#N/A
														#N/A
														#N/A
														#N/A
														#N/A
														#N/A
														#N/A
														#N/A
														#N/A
														#N/A
														#N/A
														#N/A
														#N/A
														#N/A
														#N/A
														#N/A
														#N/A
														#N/A
														#N/A
														#N/A
														#N/A
														#N/A
														#N/A
														#N/A
														#N/A
														#N/A
														#N/A
														#N/A
														#N/A
														#N/A
														#N/A
														#N/A
														#N/A
														#N/A
														#N/A
														#N/A
														#N/A
														#N/A
														#N/A
														#N/A
														#N/A
														#N/A
														#N/A
														#N/A
														#N/A
														#N/A
														#N/A
														#N/A
														#N/A
														#N/A
														#N/A
														#N/A
														#N/A
														#N/A
														#N/A
														#N/A
														#N/A
														#N/A
														#N/A
														#N/A
														#N/A
														#N/A
														#N/A
														#N/A
														#N/A
														#N/A
														#N/A
														#N/A
														#N/A
														#N/A
														#N/A
														#N/A
														#N/A
														#N/A
														#N/A
														#N/A
														#N/A
														#N/A
														#N/A
														#N/A
														#N/A
														#N/A
														#N/A
														#N/A
														#N/A
														#N/A
														#N/A
														#N/A
														#N/A
														#N/A
														#N/A
														#N/A
														#N/A
														#N/A
														#N/A
														#N/A
														#N/A
														#N/A
														#N/A
														#N/A
														#N/A
														#N/A
														#N/A
														#N/A
														#N/A
														#N/A
														#N/A
														#N/A
														#N/A
														#N/A
														#N/A
														#N/A
														#N/A
														#N/A
														#N/A
														#N/A
														#N/A
														#N/A
														#N/A
														#N/A
														#N/A
														#N/A
														#N/A
														#N/A
														#N/A
														#N/A
														#N/A
														#N/A
														#N/A
														#N/A
														#N/A
														#N/A
														#N/A
														#N/A
														#N/A
														#N/A
														#N/A
														#N/A
														#N/A
														#N/A
														#N/A
														#N/A
														#N/A
														#N/A
														#N/A
														#N/A
														#N/A
														#N/A
														#N/A
														#N/A
														#N/A
														#N/A
														#N/A
														#N/A
														#N/A
														#N/A
														#N/A
														#N/A
														#N/A
														#N/A
														#N/A
														#N/A
														#N/A
														#N/A
														#N/A
														#N/A
														#N/A
														#N/A
														#N/A
														#N/A
														#N/A
														#N/A
														#N/A
														#N/A
														#N/A
														#N/A
														#N/A
														#N/A
														#N/A
														#N/A
														#N/A
														#N/A
														#N/A
														#N/A
														#N/A
														#N/A
														#N/A
														#N/A
														#N/A
														#N/A
														#N/A
														#N/A
														#N/A
														#N/A
														#N/A
														#N/A
														#N/A
														#N/A
														#N/A
														#N/A
														#N/A
														#N/A
														#N/A
														#N/A
														#N/A
														#N/A
														#N/A
														#N/A
														#N/A
														#N/A
														#N/A
														#N/A
														#N/A
														#N/A
														#N/A
														#N/A
														#N/A
														#N/A
														#N/A
														#N/A
														#N/A
														#N/A
														#N/A
														#N/A
														#N/A
														#N/A
														#N/A
														#N/A
														#N/A
														#N/A
														#N/A
														#N/A
														#N/A
														#N/A
														#N/A
														#N/A
														#N/A
														#N/A
														#N/A
														#N/A
														#N/A
														#N/A
														#N/A
														#N/A
														#N/A
														#N/A
														#N/A
														#N/A
														#N/A
														#N/A
														#N/A
														#N/A
														#N/A
														#N/A
														#N/A
														#N/A
														#N/A
														#N/A
														#N/A
														#N/A
														#N/A
														#N/A
														#N/A
														#N/A
														#N/A
														#N/A
														#N/A
														#N/A
														#N/A
														#N/A
														#N/A
														#N/A
														#N/A
														#N/A
														#N/A
														#N/A
														#N/A
														#N/A
														#N/A
														#N/A
														#N/A
														#N/A
														#N/A
														#N/A
														#N/A
														#N/A
														#N/A
														#N/A
														#N/A
														#N/A
														#N/A
														#N/A
														#N/A
														#N/A
														#N/A
														#N/A
														#N/A
														#N/A
														#N/A
														#N/A
														#N/A
														#N/A
														#N/A
														#N/A
														#N/A
														#N/A
														#N/A
														#N/A
														#N/A
														#N/A
														#N/A
														#N/A
														#N/A
														#N/A
														#N/A
														#N/A
														#N/A
														#N/A
														#N/A
														#N/A
														#N/A
														#N/A
														#N/A
														#N/A
														#N/A
														#N/A
														#N/A
														#N/A
														#N/A
														#N/A
														#N/A
														#N/A
														#N/A
														#N/A
														#N/A
														#N/A
														#N/A
														#N/A
														#N/A
														#N/A
														#N/A
														#N/A
														#N/A
														#N/A
														#N/A
														#N/A
														#N/A
														#N/A
														#N/A
														#N/A
														#N/A
														#N/A
														#N/A
														#N/A
														#N/A
														#N/A
														#N/A
														#N/A
														#N/A
														#N/A
														#N/A
														#N/A
														#N/A
														#N/A
														#N/A
														#N/A
														#N/A
														#N/A
														#N/A
														#N/A
														#N/A
														#N/A
														#N/A
														#N/A
														#N/A
														#N/A
														#N/A
														#N/A
														#N/A
														#N/A
														#N/A
														#N/A
														#N/A
														#N/A
														#N/A
														#N/A
														#N/A
														#N/A
														#N/A
														#N/A
														#N/A
														#N/A
														#N/A
														#N/A
														#N/A
														#N/A
														#N/A
														#N/A
														#N/A
														#N/A
														#N/A
														#N/A
														#N/A
														#N/A
														#N/A
														#N/A
														#N/A
														#N/A
														#N/A
														#N/A
														#N/A
														#N/A
														#N/A
														#N/A
														#N/A
														#N/A
														#N/A
														#N/A
														#N/A
														#N/A
														#N/A
														#N/A
														#N/A
														#N/A
														#N/A
														#N/A
														#N/A
														#N/A
														#N/A
														#N/A
														#N/A
														#N/A
														#N/A
														#N/A
														#N/A
														#N/A
														#N/A
														#N/A
														#N/A
														#N/A
														#N/A
														#N/A
														#N/A
														#N/A
														#N/A
														#N/A
														#N/A
														#N/A
														#N/A
														#N/A
														#N/A
														#N/A
														#N/A
														#N/A
														#N/A
														#N/A
														#N/A
														#N/A
														#N/A
														#N/A
														#N/A
														#N/A
														#N/A
														#N/A
														#N/A
														#N/A
														#N/A
														#N/A
														#N/A
														#N/A
														#N/A
														#N/A
														#N/A
														#N/A
														#N/A
														#N/A
														#N/A
														#N/A
														#N/A
														#N/A
														#N/A
														#N/A
														#N/A
														#N/A
														#N/A
														#N/A
														#N/A
														#N/A
														#N/A
														#N/A
														#N/A
														#N/A
														#N/A
														#N/A
														#N/A
														#N/A
														#N/A
														#N/A
														#N/A
														#N/A
														#N/A
														#N/A
														#N/A
														#N/A
														#N/A
														#N/A
														#N/A
														#N/A
														#N/A
														#N/A
														#N/A
														#N/A
														#N/A
														#N/A
														#N/A
														#N/A
														#N/A
														#N/A
														#N/A
														#N/A
														#N/A
														#N/A
														#N/A
														#N/A
														#N/A
														#N/A
														#N/A
														#N/A
														#N/A
														#N/A
														#N/A
														#N/A
														#N/A
														#N/A
														#N/A
														#N/A
														#N/A
														#N/A
														#N/A
														#N/A
														#N/A
														#N/A
														#N/A
														#N/A
														#N/A
														#N/A
														#N/A
														#N/A
														#N/A
														#N/A
														#N/A
														#N/A
														#N/A
														#N/A
														#N/A
														#N/A
														#N/A
														#N/A
														#N/A
														#N/A
														#N/A
														#N/A
														#N/A
														#N/A
														#N/A
														#N/A
														#N/A
														#N/A
														#N/A
														#N/A
														#N/A
														#N/A
														#N/A
														#N/A
														#N/A
														#N/A
														#N/A
														#N/A
														#N/A
														#N/A
														#N/A
														#N/A
														#N/A
														#N/A
														#N/A
														#N/A
														#N/A
														#N/A
														#N/A
														#N/A
														#N/A
														#N/A
														#N/A
														#N/A
														#N/A
														#N/A
														#N/A
														#N/A
														#N/A
														#N/A
														#N/A
														#N/A
														#N/A
														#N/A
														#N/A
														#N/A
														#N/A
														#N/A
														#N/A
														#N/A
														#N/A
														#N/A
														#N/A
														#N/A
														#N/A
														#N/A
														#N/A
														#N/A
														#N/A
														#N/A
														#N/A
														#N/A
														#N/A
														#N/A
														#N/A
														#N/A
														#N/A
														#N/A
														#N/A
														#N/A
														#N/A
														#N/A
														#N/A
														#N/A
														#N/A
														#N/A
														#N/A
														#N/A
														#N/A
														#N/A
														#N/A
														#N/A
														#N/A
														#N/A
														#N/A
														#N/A
														#N/A
														#N/A
														#N/A
														#N/A
														#N/A
														#N/A
														#N/A
														#N/A
														#N/A
														#N/A
														#N/A
														#N/A
														#N/A
														#N/A
														#N/A
														#N/A
														#N/A
														#N/A
														#N/A
														#N/A
														#N/A
														#N/A
														#N/A
														#N/A
														#N/A
														#N/A
														#N/A
														#N/A
														#N/A
														#N/A
														#N/A
														#N/A
														#N/A
														#N/A
														#N/A
														#N/A
														#N/A
														#N/A
														#N/A
														#N/A
														#N/A
														#N/A
														#N/A
														#N/A
														#N/A
														#N/A
														#N/A
														#N/A
														#N/A
														#N/A
														#N/A
														#N/A
														#N/A
														#N/A
														#N/A
														#N/A
														#N/A
														#N/A
														#N/A
														#N/A
														#N/A
														#N/A
														#N/A
														#N/A
														#N/A
														#N/A
														#N/A
														#N/A
														#N/A
														#N/A
														#N/A
														#N/A
														#N/A
														#N/A
														#N/A
														#N/A
														#N/A
														#N/A
														#N/A
														#N/A
														#N/A
														#N/A
														#N/A
														#N/A
														#N/A
														#N/A
														#N/A
														#N/A
														#N/A
														#N/A
														#N/A
														#N/A
														#N/A
														#N/A
														#N/A
														#N/A
														#N/A
														#N/A
														#N/A
														#N/A
														#N/A
														#N/A
														#N/A
														#N/A
														#N/A
														#N/A
														#N/A
														#N/A
														#N/A
														#N/A
														#N/A
														#N/A
														#N/A
														#N/A
														#N/A
														#N/A
														#N/A
														#N/A
														#N/A
														#N/A
														#N/A
														#N/A
														#N/A
														#N/A
														#N/A
														#N/A
														#N/A
														#N/A
														#N/A
														#N/A
														#N/A
														#N/A
														#N/A
														#N/A
														#N/A
														#N/A
														#N/A
														#N/A
														#N/A
														#N/A
														#N/A
														#N/A
														#N/A
														#N/A
														#N/A
														#N/A
														#N/A
														#N/A
														#N/A
														#N/A
														#N/A
														#N/A
														#N/A
														#N/A
														#N/A
														#N/A
														#N/A
														#N/A
														#N/A
														#N/A
														#N/A
														#N/A
														#N/A
														#N/A
														#N/A
														#N/A
														#N/A
														#N/A
														#N/A
														#N/A
														#N/A
														#N/A
														#N/A
														#N/A
														#N/A
														#N/A
														#N/A
														#N/A
														#N/A
														#N/A
														#N/A
														#N/A
														#N/A
														#N/A
														#N/A
														#N/A
														#N/A
														#N/A
														#N/A
														#N/A
														#N/A
														#N/A
														#N/A
														#N/A
														#N/A
														#N/A
														#N/A
														#N/A
														#N/A
														#N/A
														#N/A
														#N/A
														#N/A
														#N/A
														#N/A
														#N/A
														#N/A
														#N/A
														#N/A
														#N/A
														#N/A
														#N/A
														#N/A
														#N/A
														#N/A
														#N/A
														#N/A
														#N/A
														#N/A
														#N/A
														#N/A
														#N/A
														#N/A
														#N/A
														#N/A
														#N/A
														#N/A
														#N/A
														#N/A
														#N/A
														#N/A
														#N/A
														#N/A
														#N/A
														#N/A
														#N/A
														#N/A
														#N/A
														#N/A
														#N/A
														#N/A
														#N/A
														#N/A
														#N/A
														#N/A
														#N/A
														#N/A
														#N/A
														#N/A
														#N/A
														#N/A
														#N/A
														#N/A
														#N/A
														#N/A
														#N/A
														#N/A
														#N/A
														#N/A
														#N/A
														#N/A
														#N/A
														#N/A
														#N/A
														#N/A
														#N/A
														#N/A
														#N/A
														#N/A
														#N/A
														#N/A
														#N/A
														#N/A
														#N/A
														#N/A
														#N/A
														#N/A
														#N/A
														#N/A
														#N/A
														#N/A
														#N/A
														#N/A
														#N/A
														#N/A
														#N/A
														#N/A
														#N/A
														#N/A
														#N/A
														#N/A
														#N/A
														#N/A
														#N/A
														#N/A
														#N/A
														#N/A
														#N/A
														#N/A
														#N/A
														#N/A
														#N/A
														#N/A
														#N/A
														#N/A
														#N/A
														#N/A
														#N/A
														#N/A
														#N/A
														#N/A
														#N/A
														#N/A
														#N/A
														#N/A
														#N/A
														#N/A
														#N/A
														#N/A
														#N/A
														#N/A
														#N/A
														#N/A
														#N/A
														#N/A
														#N/A
														#N/A
														#N/A
														#N/A
														#N/A
														#N/A
														#N/A
														#N/A
														#N/A
														#N/A
														#N/A
														#N/A
														#N/A
														#N/A
														#N/A
														#N/A
														#N/A
														#N/A
														#N/A
														#N/A
														#N/A
														#N/A
														#N/A
														#N/A
														#N/A
														#N/A
														#N/A
														#N/A
														#N/A
														#N/A
														#N/A
														#N/A
														#N/A
														#N/A
														#N/A
														#N/A
														#N/A
														#N/A
														#N/A
														#N/A
														#N/A
														#N/A
														#N/A
														#N/A
														#N/A
														#N/A
														#N/A
														#N/A
														#N/A
														#N/A
														#N/A
														#N/A
														#N/A
														#N/A
														#N/A
														#N/A
														#N/A
														#N/A
														#N/A
														#N/A
														#N/A
														#N/A
														#N/A
														#N/A
														#N/A
														#N/A
														#N/A
														#N/A
														#N/A
														#N/A
														#N/A
														#N/A
														#N/A
														#N/A
														#N/A
														#N/A
														#N/A
														#N/A
														#N/A
														#N/A
														#N/A
														#N/A
														#N/A
														#N/A
														#N/A
														#N/A
														#N/A
														#N/A
														#N/A
														#N/A
														#N/A
														#N/A
														#N/A
														#N/A
														#N/A
														#N/A
														#N/A
														#N/A
														#N/A
														#N/A
														#N/A
														#N/A
														#N/A
														#N/A
														#N/A
														#N/A
														#N/A
														#N/A
														#N/A
														#N/A
														#N/A
														#N/A
														#N/A
														#N/A
														#N/A
														#N/A
														#N/A
														#N/A
														#N/A
														#N/A
														#N/A
														#N/A
														#N/A
														#N/A
														#N/A
														#N/A
														#N/A
														#N/A
														#N/A
														#N/A
														#N/A
														#N/A
														#N/A
														#N/A
														#N/A
														#N/A
														#N/A
														#N/A
														#N/A
														#N/A
														#N/A
														#N/A
														#N/A
														#N/A
														#N/A
														#N/A
														#N/A
														#N/A
														#N/A
														#N/A
														#N/A
														#N/A
														#N/A
														#N/A
														#N/A
														#N/A
														#N/A
														#N/A
														#N/A
														#N/A
														#N/A
														#N/A
														#N/A
														#N/A
														#N/A
														#N/A
														#N/A
														#N/A
														#N/A
														#N/A
														#N/A
														#N/A
														#N/A
														#N/A
														#N/A
														#N/A
														#N/A
														#N/A
														#N/A
														#N/A
														#N/A
														#N/A
														#N/A
														#N/A
														#N/A
														#N/A
														#N/A
														#N/A
														#N/A
														#N/A
														#N/A
														#N/A
														#N/A
														#N/A
														#N/A
														#N/A
														#N/A
														#N/A
														#N/A
														#N/A
														#N/A
														#N/A
														#N/A
														#N/A
														#N/A
														#N/A
														#N/A
														#N/A
														#N/A
														#N/A
														#N/A
														#N/A
														#N/A
														#N/A
														#N/A
														#N/A
														#N/A
														#N/A
														#N/A
														#N/A
														#N/A
														#N/A
														#N/A
														#N/A
														#N/A
														#N/A
														#N/A
														#N/A
														#N/A
														#N/A
														#N/A
														#N/A
														#N/A
														#N/A
														#N/A
														#N/A
														#N/A
														#N/A
														#N/A
														#N/A
														#N/A
														#N/A
														#N/A
														#N/A
														#N/A
														#N/A
														#N/A
														#N/A
														#N/A
														#N/A
														#N/A
														#N/A
														#N/A
														#N/A
														#N/A
														#N/A
														#N/A
														#N/A
														#N/A
														#N/A
														#N/A
														#N/A
														#N/A
														#N/A
														#N/A
														#N/A
														#N/A
														#N/A
														#N/A
														#N/A
														#N/A
														#N/A
														#N/A
														#N/A
														#N/A
														#N/A
														#N/A
														#N/A
														#N/A
														#N/A
														#N/A
														#N/A
														#N/A
														#N/A
														#N/A
														#N/A
														#N/A
														#N/A
														#N/A
														#N/A
														#N/A
														#N/A
														#N/A
														#N/A
														#N/A
														#N/A
														#N/A
														#N/A
														#N/A
														#N/A
														#N/A
[truncated: 12,284 more rows]

## Sheet: Combined Study and ATZ-EE2
transcript ID	Gene Name	EE2	ATZ	logCPM	logFC positive FC is higher in female than male	Pvalue F vs M	padj F vs M	logFC 1-ATR-M vs controlM	Pvalue 1-ATR-M vs controlM	padj 1-ATR-M vs controlM	logFC 100-ATR-M vs controlM	Pvalue 100-ATR-M vs controlM	padj 100-ATR-M vs controlM	logFC 1-EE2-M vs control M	Pvalue 1-EE2-M vs control M	padj 1-EE2-M vs control M	logFC 1ATR-F vs control	Pvalue 1ATR-F vs control	padj 1ATR-F vs control	logFC 100ATR-F vs control	Pvalue 100ATR-F vs control	padj 100ATR-F vs control	logFC 1EE2-F vs control	Pvalue 1EE2-F vs control	padj 1EE2-F vs control	F vs M padj<0.01?	F>M?	M>F?	1-ATR-M Pvalue<0.01?	100-ATR-M Pvalue<0.01?	1-EE2-M Pvalue<0.01?	1-ATR-F Pvalue<0.01?	100-ATR-F Pvalue<0.01?	1-EE2-F Pvalue<0.01?	F>M and 1-EE2-M and 100-ATR-M	1-ATR-M and 100-ATR-M	1-ATR-F and 100-ATR-F
TRINITY_DN168225_c0_g1_i4	abcc4	affects^expression	increases^expression	-0.44744	8.74864	0.00082495	0.00161311	6.23595	0.0174453	0.249417	0	1	1	0	1	1	0.343917	0.809543	0.987291	0.470831	0.738219	1	-0.452097	0.752393	1	1	1	0	0	0	0	0	0	0	0	0	0
TRINITY_DN168225_c0_g1_i2	abcc4	affects^expression	increases^expression	0.110994	8.68439	3.87845e-09	2.07053e-08	4.07804	0.0567586	0.424913	0	1	1	1.52949	1	1	1.40986	0.0438172	0.799302	0.405437	0.564856	1	1.03271	0.137368	0.812118	1	1	0	0	0	0	0	0	0	0	0	0
TRINITY_DN167895_c2_g3_i3	abcc4	affects^expression	increases^expression	-0.287905	3.2327	0.0566041	0.0756128	0.845287	0.61747	0.960373	-5.87102	0.021937	0.27242	-0.992037	0.503207	0.819199	-0.750471	0.582784	0.946958	-0.151034	0.916469	1	0.530573	0.69492	1	0	0	0	0	0	0	0	0	0	0	0	0
TRINITY_DN167569_c1_g2_i9	abcc4	affects^expression	increases^expression	2.05514	2.12967	5.04271e-05	0.000125311	0.335735	0.508086	0.920728	-0.961497	0.0805221	0.50753	-0.548394	0.271886	0.644537	0.00145979	0.999712	1	-0.0324726	0.944492	1	0.0554924	0.903355	1	1	1	0	0	0	0	0	0	0	0	0	0
TRINITY_DN167895_c2_g4_i7	abcc4	affects^expression	increases^expression	2.71966	2.2305	0.00477215	0.00795562	0.205831	0.798209	0.994358	-2.26126	0.00621414	0.134085	-2.15872	0.00345871	0.0644191	-0.00529284	0.994459	1	-0.336162	0.617219	1	-1.89521	0.00635724	0.16053	1	1	0	0	1	1	0	0	1	1	0	0
TRINITY_DN167895_c2_g4_i14	abcc4	affects^expression	increases^expression	5.21284	0.76013	0.0282452	0.0400732	0.0538634	0.882399	1	-0.398863	0.272668	0.797494	-0.574059	0.0868664	0.393688	0.0157462	0.960323	1	-0.269602	0.390566	1	-0.0121548	0.969462	1	0	0	0	0	0	0	0	0	0	0	0	0
TRINITY_DN167895_c2_g4_i18	abcc4	affects^expression	increases^expression	4.81707	1.35953	1.29825e-06	4.39739e-06	0.0351716	0.904306	1	0.0389379	0.89377	1	-0.437095	0.104325	0.425384	-0.0126719	0.96013	1	-0.113542	0.650018	1	0.185344	0.458054	0.989966	1	1	0	0	0	0	0	0	0	0	0	0
TRINITY_DN167569_c1_g2_i7	abcc4	affects^expression	increases^expression	3.60307	1.86977	1.63332e-05	4.45133e-05	-0.0174007	0.959309	1	0.184676	0.677404	0.968718	0.0377471	0.939683	0.99936	0.588384	0.118397	0.870213	0.054952	0.884637	1	0.332725	0.376597	0.978664	1	1	0	0	0	0	0	0	0	0	0	0
TRINITY_DN167895_c2_g4_i19	abcc4	affects^expression	increases^expression	1.75871	0.536366	0.484817	0.529313	-0.384998	0.585531	0.949736	0.661191	0.4029	0.880727	0.205599	0.796403	0.954331	0.53687	0.427991	0.916182	0.629754	0.352462	1	1.42471	0.0376609	0.463807	0	0	0	0	0	0	0	0	0	0	0	0
TRINITY_DN167895_c2_g3_i8	abcc4	affects^expression	increases^expression	0.00345303	5.47151	0.0024161	0.0042901	-0.408859	0.846173	1	1.81078	0.282121	0.802628	-4.56191	0.0472707	0.292051	-0.00863411	0.997813	1	-1.48325	0.254507	1	-0.9304	0.467436	0.990842	1	1	0	0	0	0	0	0	0	0	0	0
TRINITY_DN168225_c0_g1_i5	abcc4	affects^expression	increases^expression	2.5678	6.10939	4.64715e-05	0.000116281	-0.519449	0.666065	0.971886	0.670787	0.588821	0.94889	-1.21113	0.334188	0.70173	0.0646988	0.951408	1	0.032338	0.976008	1	0.125224	0.905523	1	1	1	0	0	0	0	0	0	0	0	0	0
TRINITY_DN167569_c1_g2_i6	abcc4	affects^expression	increases^expression	0.351932	1.88311	0.0997601	0.126779	-0.538893	0.597457	0.953316	-0.936821	0.421748	0.888323	-0.195666	0.836515	0.96933	-0.577869	0.555165	0.940831	-0.0948159	0.928664	1	-0.474512	0.625441	1	0	0	0	0	0	0	0	0	0	0	0	0
TRINITY_DN144717_c0_g1_i4	acbd7	affects^expression	decreases^expression	4.79	-5.70936	2.03931e-16	3.36891e-15	-1.1436	0.0531714	0.414908	0.354084	0.582729	0.946698	0.458458	0.461786	0.792296	1.8653	0.00146609	0.205174	2.88771	1.81639e-06	0.00359507	0.825974	0.151619	0.837459	1	0	1	0	0	0	1	1	0	0	0	1
TRINITY_DN162405_c0_g1_i4	aco1	increases^expression	increases^expression	3.85547	1.02215	0.000333976	0.000706972	-0.224882	0.412945	0.879369	-0.236442	0.427982	0.891796	-0.328445	0.233933	0.605688	-0.0247795	0.923965	1	-0.224202	0.381939	1	0.0580304	0.821594	1	1	1	0	0	0	0	0	0	0	0	0	0
TRINITY_DN159591_c0_g1_i2	aco1	increases^expression	increases^expression	6.51833	1.3634	4.53645e-09	2.3919e-08	-0.355842	0.1088	0.560824	-0.512693	0.0327587	0.335531	-0.613568	0.00572432	0.0885894	-0.182225	0.378349	0.909465	-0.244361	0.237688	1	-0.382353	0.0647985	0.604282	1	1	0	0	0	1	0	0	0	0	0	0
TRINITY_DN163532_c1_g1_i5	actr8	decreases^expression	increases^expression	5.16166	1.59588	1.84834e-08	8.75892e-08	-0.621275	0.0208525	0.270848	-0.138615	0.63286	0.959351	-0.243323	0.363797	0.724666	-0.211308	0.397629	0.912412	-0.185765	0.457225	1	-0.0600142	0.810308	1	1	1	0	0	0	0	0	0	0	0	0	0
TRINITY_DN161855_c0_g1_i1	adipor2	affects^expression	increases^expression	6.47692	-0.311725	0.176893	0.213026	0.353192	0.133924	0.614674	0.554735	0.0263115	0.300771	0.256021	0.277245	0.649688	0.182022	0.399263	0.912412	0.124352	0.564968	1	-0.0381444	0.860239	1	0	0	0	0	0	0	0	0	0	0	0	0
TRINITY_DN174203_c7_g1_i3	adipor2	affects^expression	increases^expression	1.47523	0.761306	0.611033	0.650721	-1.71254	0.194962	0.707042	1.01099	0.494389	0.917718	0.410185	0.800135	0.954941	-0.084169	0.947632	1	0.228191	0.856875	1	0.766477	0.540701	1	0	0	0	0	0	0	0	0	0	0	0	0
TRINITY_DN161130_c1_g2_i5	ago4	decreases^expression	decreases^expression	3.55794	1.98229	4.90399e-08	2.15693e-07	0.588858	0.0916882	0.522427	0.280411	0.448921	0.90263	0.356533	0.308678	0.679005	-0.328261	0.295385	0.894343	-0.0966694	0.758364	1	-0.113858	0.716729	1	1	1	0	0	0	0	0	0	0	0	0	0
TRINITY_DN169692_c2_g2_i1	ago4	decreases^expression	decreases^expression	3.2833	1.62486	4.13313e-06	1.26651e-05	0.441982	0.199484	0.712863	0.230971	0.527219	0.927528	0.192892	0.578519	0.860409	-0.343143	0.267566	0.889723	-0.137106	0.658076	1	-0.230871	0.455352	0.989491	1	1	0	0	0	0	0	0	0	0	0	0
TRINITY_DN148746_c0_g1_i1	agpat5	affects^expression	increases^expression	5.83415	1.67538	6.98642e-09	3.56255e-08	0.141898	0.614182	0.959116	0.0325835	0.912794	1	0.260227	0.35171	0.715786	-0.398508	0.117087	0.869832	-0.214964	0.397561	1	-0.296876	0.242608	0.924083	1	1	0	0	0	0	0	0	0	0	0	0
TRINITY_DN163588_c0_g2_i9	aifm1	increases^expression	increases^expression	1.72554	3.23524	2.76435e-07	1.06298e-06	-0.117796	0.855398	1	-0.472545	0.446344	0.901011	-0.100045	0.862699	0.976728	-0.355781	0.484351	0.927038	-0.232381	0.649786	1	-0.198246	0.697229	1	1	1	0	0	0	0	0	0	0	0	0	0
TRINITY_DN163052_c2_g1_i8	aifm1	increases^expression	increases^expression	6.68407	1.14707	1.1918e-07	4.88233e-07	-0.190582	0.359738	0.850453	-0.0693293	0.758052	0.986208	-0.00053431	0.992754	1	-0.233146	0.23017	0.887043	-0.182531	0.347491	1	-0.164861	0.395985	0.982938	1	1	0	0	0	0	0	0	0	0	0	0
TRINITY_DN163588_c0_g2_i8	aifm1	increases^expression	increases^expression	4.23844	0.782403	0.0142042	0.0214016	-0.272052	0.374937	0.859339	-0.195718	0.558521	0.938762	-0.291268	0.343501	0.709086	-0.312618	0.278938	0.890328	-0.315515	0.274941	1	-0.319488	0.268358	0.93749	0	0	0	0	0	0	0	0	0	0	0	0
TRINITY_DN163052_c2_g1_i5	aifm1	increases^expression	increases^expression	4.16664	2.5828	0.000246583	0.000535055	-0.961873	0.127073	0.601147	-1.33611	0.0557024	0.430738	-0.978248	0.119957	0.451458	-0.271132	0.645808	0.958002	-0.0626075	0.915727	1	-0.0145125	0.980675	1	1	1	0	0	0	0	0	0	0	0	0	0
TRINITY_DN162146_c1_g1_i3	aifm4	increases^expression	increases^expression	0.573409	-0.0386088	0.948873	0.958685	-0.0109491	0.978911	1	-0.41863	0.561717	0.939879	-0.414361	0.521536	0.829065	-0.413874	0.506411	0.933025	-0.465569	0.454826	1	-0.458435	0.467076	0.990842	0	0	0	0	0	0	0	0	0	0	0	0
TRINITY_DN162146_c1_g1_i2	aifm4	increases^expression	increases^expression	3.89897	1.35152	0.00209783	0.00377449	-0.278599	0.50004	0.916792	-0.317453	0.483058	0.913615	-0.826538	0.0480441	0.294355	-0.169613	0.663783	0.96164	0.272104	0.48508	1	0.186186	0.632943	1	1	1	0	0	0	0	0	0	0	0	0	0
TRINITY_DN167155_c0_g3_i4	amdhd2	affects^expression	increases^expression	5.1763	0.676277	0.00655256	0.0106171	0.0151683	0.95639	1	-0.0108803	0.967778	1	-0.340908	0.159952	0.514537	-0.156032	0.490669	0.928335	-0.300135	0.185244	1	-0.264404	0.242711	0.924083	0	0	0	0	0	0	0	0	0	0	0	0
TRINITY_DN169381_c8_g2_i11	amy2a	decreases^expression	affects^expression	5.35877	2.91065	0.00632967	0.0102889	0.149604	0.900223	1	-0.721359	0.481236	0.913276	4.26516	0.00017951	0.00824436	-1.86062	0.0390418	0.791595	-1.3519	0.128241	1	-0.434005	0.620013	1	0	0	0	0	0	1	0	0	0	0	0	0
TRINITY_DN160826_c0_g3_i7	ar	affects^cotreatment|decreases^expression|decreases^expression|increases^expression	increases^expression	2.76141	-0.290327	0.704817	0.738915	1.42974	0.100654	0.544377	2.99431	0.00157208	0.0563291	2.56477	0.00473858	0.0784367	-0.382305	0.61853	0.9533	0.643735	0.40217	1	0.0670306	0.935264	1	0	0	0	0	1	1	0	0	0	0	0	0
TRINITY_DN160799_c0_g1_i1	ar	affects^cotreatment|decreases^expression|decreases^expression|increases^expression	increases^expression	0.835494	-2.38697	0.00143859	0.00267222	0.277021	0.725826	0.983895	0.270512	0.73499	0.981687	-0.329134	0.635608	0.888283	0.428892	0.555635	0.940831	0.673626	0.35034	1	-0.418791	0.560736	1	1	0	1	0	0	0	0	0	0	0	0	0
TRINITY_DN160826_c0_g1_i1	ar	affects^cotreatment|decreases^expression|decreases^expression|increases^expression	increases^expression	4.78152	-0.777014	0.0143327	0.0215763	0.0631453	0.851724	1	0.299937	0.381224	0.869708	0.0892781	0.788693	0.951975	-0.0534792	0.85845	0.995263	0.140234	0.63787	1	0.176362	0.553841	1	0	0	0	0	0	0	0	0	0	0	0	0
TRINITY_DN160826_c0_g1_i7	ar	affects^cotreatment|decreases^expression|decreases^expression|increases^expression	increases^expression	6.21041	-1.20308	1.80073e-06	5.92571e-06	-0.0803263	0.745332	0.986793	-0.0887233	0.743756	0.983692	-0.0928128	0.708053	0.920164	0.0725285	0.75839	0.977782	0.0134693	0.954633	1	0.0053263	0.982424	1	1	0	1	0	0	0	0	0	0	0	0	0
TRINITY_DN160826_c0_g1_i4	ar	affects^cotreatment|decreases^expression|decreases^expression|increases^expression	increases^expression	3.67586	-1.46769	0.0152123	0.0227769	-0.0932086	0.863313	1	0.0104846	0.987641	1	-0.510674	0.389566	0.744114	0.165682	0.771085	0.980564	-0.613276	0.282217	1	-0.575329	0.31297	0.957858	0	0	0	0	0	0	0	0	0	0	0	0
TRINITY_DN160061_c0_g1_i1	ar	affects^cotreatment|decreases^expression|decreases^expression|increases^expression	increases^expression	3.66184	-1.59533	0.0661406	0.0871613	-0.126233	0.863781	1	-0.195897	0.83648	0.997207	0.241565	0.80772	0.958233	0.362994	0.658018	0.960321	0.860634	0.295385	1	1.1179	0.175831	0.868996	0	0	0	0	0	0	0	0	0	0	0	0
TRINITY_DN159805_c0_g1_i1	ar	affects^cotreatment|decreases^expression|decreases^expression|increases^expression	increases^expression	1.68419	-0.406313	0.591609	0.632174	-0.197079	0.784317	0.993207	-1.03336	0.231553	0.758338	0.111705	0.911559	0.991093	-0.395773	0.592104	0.948294	0.0744803	0.923379	1	0.408099	0.581481	1	0	0	0	0	0	0	0	0	0	0	0	0
TRINITY_DN160826_c0_g1_i6	ar	affects^cotreatment|decreases^expression|decreases^expression|increases^expression	increases^expression	0.064126	-3.93255	0.00816966	0.0129585	-0.23541	0.832174	1	-0.221995	0.882291	1	0.167257	0.943578	1	0.0103453	1	1	1.59763	0.23671	1	1.07509	0.436698	0.989299	0	0	0	0	0	0	0	0	0	0	0	0
TRINITY_DN160799_c0_g1_i3	ar	affects^cotreatment|decreases^expression|decreases^expression|increases^expression	increases^expression	6.68575	-2.96924	4.39394e-27	2.38404e-25	-0.382657	0.146998	0.637218	-0.468831	0.101015	0.557122	-0.564811	0.0324048	0.240187	0.470005	0.0587336	0.837481	0.223854	0.367713	1	0.0785958	0.752075	1	1	0	1	0	0	0	0	0	0	0	0	0
TRINITY_DN160799_c0_g1_i2	ar	affects^cotreatment|decreases^expression|decreases^expression|increases^expression	increases^expression	3.13179	-2.98069	6.23087e-13	6.18681e-12	-0.437417	0.264829	0.777316	-0.749374	0.0807309	0.508178	-1.1381	0.00396798	0.0704809	0.862981	0.0231007	0.697282	-0.42394	0.27082	1	-0.0319748	0.937986	1	1	0	1	0	0	1	0	0	0	0	0	0
TRINITY_DN146118_c0_g1_i2	atg4b	affects^expression	increases^expression	3.59406	-0.0015708	0.992426	0.996117	0.0956311	0.732337	0.98516	0.412943	0.157601	0.66219	0.274096	0.321953	0.690485	-0.00266128	0.993874	1	-0.0733318	0.775372	1	-0.134308	0.598414	1	0	0	0	0	0	0	0	0	0	0	0	0
TRINITY_DN176349_c5_g11_i1	atg4b	affects^expression	increases^expression	5.3159	0.73808	0.00143333	0.00266351	-0.0203903	0.924181	1	0.368174	0.130384	0.619604	0.23631	0.304459	0.675594	-0.12748	0.54449	0.938852	-0.151367	0.472109	1	-0.11586	0.581666	1	1	1	0	0	0	0	0	0	0	0	0	0
TRINITY_DN169573_c0_g1_i3	atic	increases^expression	increases^expression	7.18458	1.04597	5.70406e-06	1.69855e-05	0.0653265	0.777354	0.991204	-0.448565	0.0619434	0.453464	-0.530891	0.0169238	0.166569	-0.218332	0.292588	0.893906	-0.190136	0.359438	1	-0.273889	0.186838	0.881427	1	1	0	0	0	0	0	0	0	0	0	0
TRINITY_DN164851_c1_g1_i4	atic	increases^expression	increases^expression	1.43035	-0.120208	0.821729	0.84574	-0.00400959	0.985822	1	-0.540358	0.380011	0.868744	-0.676844	0.227283	0.598581	0.257956	0.626839	0.954916	0.133237	0.806233	1	-0.469334	0.378593	0.979381	0	0	0	0	0	0	0	0	0	0	0	0
TRINITY_DN169573_c0_g1_i4	atic	increases^expression	increases^expression	0.259433	-1.30352	0.0207038	0.0302122	-0.315567	0.555696	0.940667	0.453748	0.448125	0.902202	-0.703937	0.203613	0.570857	0.65003	0.22606	0.887043	0.38207	0.477758	1	0.287477	0.604794	1	0	0	0	0	0	0	0	0	0	0	0	0
TRINITY_DN169637_c0_g1_i6	cad	affects^expression|decreases^expression	increases^expression	4.73723	0.455976	0.121633	0.151687	0.814839	0.00597077	0.14005	0.601757	0.0530318	0.420757	0.562639	0.0562863	0.319078	0.100129	0.710091	0.970352	-0.0313308	0.908178	1	0.172732	0.520746	0.999343	0	0	0	1	0	0	0	0	0	0	0	0
TRINITY_DN169637_c0_g1_i9	cad	affects^expression|decreases^expression	increases^expression	6.54469	1.21149	8.46742e-07	2.97021e-06	-0.0703336	0.761604	0.989391	-0.277405	0.276196	0.800095	-0.524974	0.0260612	0.213264	-0.0981498	0.655544	0.960034	-0.130701	0.552571	1	-0.105248	0.632361	1	1	1	0	0	0	0	0	0	0	0	0	0
TRINITY_DN172162_c3_g5_i5	cat	decreases^expression	increases^activity|increases^expression	-0.264797	-1.29583	0.125311	0.15588	0.893134	0.303629	0.810004	2.03523	0.0250456	0.292333	0.978949	0.257406	0.630269	1.0767	0.190446	0.882191	1.14293	0.154568	1	1.21699	0.128742	0.79548	0	0	0	0	0	0	0	0	0	0	0	0
TRINITY_DN172162_c3_g5_i2	cat	decreases^expression	increases^activity|increases^expression	7.11566	-0.882253	0.000351789	0.000741318	-0.242348	0.324951	0.827337	-0.0572716	0.829992	0.995874	0.171292	0.497878	0.81612	-0.0502911	0.827651	0.991124	0.0326226	0.887901	1	0.267954	0.245867	0.926374	1	0	1	0	0	0	0	0	0	0	0	0
TRINITY_DN160034_c0_g1_i2	ccs	affects^expression	decreases^expression	4.19526	0.0882937	0.745015	0.776533	-0.266862	0.30162	0.808288	-0.329298	0.239295	0.765151	-0.576088	0.0260413	0.213264	-0.171633	0.4795	0.925038	-0.124633	0.608385	1	-0.120329	0.620238	1	0	0	0	0	0	0	0	0	0	0	0	0
TRINITY_DN156868_c1_g1_i8	ccs	affects^expression	decreases^expression	3.10263	-0.598873	0.0744627	0.097094	-0.361119	0.28092	0.79048	-0.391398	0.281554	0.802549	-0.402505	0.228884	0.600249	-0.0789562	0.804829	0.985955	-0.135972	0.669585	1	-0.35849	0.257911	0.930069	0	0	0	0	0	0	0	0	0	0	0	0
TRINITY_DN125666_c0_g1_i2	cd99l2	increases^expression	decreases^expression	2.13732	0.141913	0.742691	0.774383	-0.680991	0.0852109	0.506245	-0.441324	0.303508	0.818182	0.00299111	1	1	0.145415	0.697309	0.969006	0.00461031	0.99199	1	0.24204	0.513848	0.999343	0	0	0	0	0	0	0	0	0	0	0	0
TRINITY_DN167153_c1_g1_i7	cdc14b	affects^expression	increases^expression	5.07816	3.03861	1.92427e-06	6.29023e-06	1.12426	0.0571871	0.426737	1.51634	0.0146562	0.217356	1.80496	0.00280973	0.0558773	-1.33183	0.0123427	0.562511	-0.84063	0.110603	1	-0.0794959	0.879401	1	1	1	0	0	0	1	0	0	0	0	0	0
TRINITY_DN167153_c1_g1_i1	cdc14b	affects^expression	increases^expression	1.37954	0.750626	0.114686	0.143973	0.754352	0.114614	0.574093	0.391666	0.43958	0.897949	0.66772	0.16215	0.517831	-0.523016	0.226566	0.887043	-0.595456	0.167373	1	-0.304413	0.476532	0.992889	0	0	0	0	0	0	0	0	0	0	0	0
TRINITY_DN164761_c0_g1_i6	cdc14b	affects^expression	increases^expression	3.61077	-8.72659	9.06014e-07	3.15919e-06	0.566172	0.716246	0.981376	0.256969	0.862248	1	0.325853	0.847925	0.973717	4.72585	0.00201984	0.249117	0.562746	0.832755	1	1.21752	0.428037	0.988163	1	0	1	0	0	0	1	0	0	0	0	0
TRINITY_DN164761_c0_g1_i24	cdc14b	affects^expression	increases^expression	6.21727	1.63291	1.17828e-08	5.77931e-08	0.272235	0.325239	0.827714	0.0579094	0.842416	0.997763	0.18558	0.503581	0.819258	0.0316165	0.900285	0.998431	0.224146	0.373471	1	-0.290311	0.249238	0.927974	1	1	0	0	0	0	0	0	0	0	0	0
TRINITY_DN164761_c0_g1_i32	cdc14b	affects^expression	increases^expression	2.19025	-1.12381	0.0357498	0.0496692	0.0213537	0.98249	1	-0.327493	0.572894	0.943083	-0.103418	0.837933	0.97	0.994468	0.0495578	0.814469	0.498639	0.324758	1	0.261207	0.608222	1	0	0	0	0	0	0	0	0	0	0	0	0
TRINITY_DN164761_c0_g1_i9	cdc14b	affects^expression	increases^expression	2.22354	3.14274	6.99129e-12	5.91223e-11	-0.292051	0.521179	0.925869	-0.955154	0.0455044	0.392396	0.249567	0.552087	0.845814	-0.384423	0.302855	0.895991	-0.157935	0.672924	1	-0.329127	0.377201	0.978664	1	1	0	0	0	0	0	0	0	0	0	0
TRINITY_DN164761_c0_g1_i28	cdc14b	affects^expression	increases^expression	2.49168	3.80339	0.000393632	0.000820507	-0.336777	0.711653	0.98073	-1.0553	0.299322	0.815895	-0.62781	0.486689	0.808535	-0.514465	0.542462	0.938593	-0.480091	0.56974	1	-0.384924	0.648247	1	1	1	0	0	0	0	0	0	0	0	0	0
TRINITY_DN164761_c0_g1_i34	cdc14b	affects^expression	increases^expression	4.96665	5.34078	1.69476e-21	5.1986e-20	-0.517633	0.25548	0.767938	-0.725632	0.148309	0.648352	-0.870627	0.0560981	0.31862	-0.347099	0.393784	0.911113	-0.0778492	0.848397	1	-0.775754	0.0578023	0.574549	1	1	0	0	0	0	0	0	0	0	0	0
TRINITY_DN164761_c0_g1_i29	cdc14b	affects^expression	increases^expression	0.106685	2.09541	0.00209932	0.003777	-0.592001	0.390505	0.867985	-0.500229	0.51682	0.923936	-1.0774	0.11412	0.44214	0.670703	0.244058	0.888123	0.42747	0.459442	1	-0.187282	0.747732	1	1	1	0	0	0	0	0	0	0	0	0	0
TRINITY_DN164761_c0_g1_i7	cdc14b	affects^expression	increases^expression	3.65819	2.03988	8.46046e-05	0.000201346	-0.792953	0.0981432	0.538577	-0.754673	0.15166	0.654268	-0.978652	0.04157	0.272957	-0.323302	0.469325	0.922979	0.0458275	0.918598	1	-0.206647	0.643572	1	1	1	0	0	0	0	0	0	0	0	0	0
TRINITY_DN172443_c0_g2_i2	cdyl	affects^expression	increases^expression	2.52996	-0.445897	0.245489	0.28664	0.315963	0.425746	0.884719	0.59281	0.152439	0.655016	0.557999	0.156839	0.509965	0.36778	0.31047	0.897956	0.236835	0.517525	1	0.756897	0.0362665	0.451839	0	0	0	0	0	0	0	0	0	0	0	0
TRINITY_DN156566_c0_g1_i3	cdyl	affects^expression	increases^expression	5.1746	1.29438	2.40509e-05	6.35062e-05	0.297529	0.321412	0.824261	-0.138891	0.663175	0.965934	-0.0746984	0.794832	0.953567	-0.283762	0.299015	0.894343	0.0394681	0.885596	1	0.118132	0.665455	1	1	1	0	0	0	0	0	0	0	0	0	0
TRINITY_DN156566_c0_g1_i6	cdyl	affects^expression	increases^expression	0.439696	2.29245	0.111968	0.140872	0.0821297	0.990486	1	0.798794	0.58019	0.945512	0.352222	0.829747	0.966229	-0.487674	0.684231	0.966686	-0.51779	0.668467	1	0.45211	0.707328	1	0	0	0	0	0	0	0	0	0	0	0	0
TRINITY_DN166545_c0_g1_i1	cdyl	affects^expression	increases^expression	1.39228	-0.00410104	0.991728	0.99556	0.0775386	0.84591	1	0.311221	0.439924	0.897953	0.477969	0.209813	0.578639	0.15832	0.653923	0.959562	0.238109	0.502126	1	-0.0875274	0.802871	1	0	0	0	0	0	0	0	0	0	0	0	0
TRINITY_DN160103_c0_g1_i2	cdyl	affects^expression	increases^expression	2.71616	1.39612	0.000640124	0.00127939	-0.039504	0.910208	1	0.270601	0.527275	0.927528	0.286904	0.481451	0.805337	-0.208898	0.563097	0.942257	-0.387266	0.284232	1	-0.157357	0.66333	1	1	1	0	0	0	0	0	0	0	0	0	0
TRINITY_DN156566_c0_g1_i5	cdyl	affects^expression	increases^expression	3.00562	1.03335	0.210644	0.249571	-0.872183	0.254701	0.767634	-0.196178	0.81718	0.995643	-0.235809	0.744741	0.934727	-0.380653	0.601442	0.950471	-1.27232	0.0850655	1	-0.811223	0.267694	0.93749	0	0	0	0	0	0	0	0	0	0	0	0
TRINITY_DN158241_c0_g1_i1	cfl1	decreases^expression	affects^cotreatment|increases^expression	5.22573	-0.547064	0.03432	0.0478604	-1.1272	1.3739e-05	0.0035915	-0.0332289	0.904401	1	-0.161197	0.529311	0.833082	0.168274	0.487529	0.928335	0.0865945	0.721269	1	0.309414	0.201553	0.897199	0	0	0	1	0	0	0	0	0	0	0	0
TRINITY_DN170714_c0_g1_i5	cfl1	decreases^expression	affects^cotreatment|increases^expression	-0.412646	-2.15777	0.00188514	0.00342562	-1.44611	0.0324841	0.33387	0.487975	0.506934	0.920981	0.218976	0.769486	0.94434	-0.0017663	1	1	0.150846	0.886724	1	1.22201	0.066285	0.611015	1	0	1	0	0	0	0	0	0	0	0	0
TRINITY_DN156502_c0_g1_i2	ctu2	affects^expression	increases^expression	-0.230371	2.74002	0.196088	0.233932	2.54487	0.223949	0.741663	2.76603	0.192896	0.715911	2.56149	0.217814	0.588293	-0.568155	0.731345	0.97386	-1.90781	0.264746	1	-0.063316	0.970804	1	0	0	0	0	0	0	0	0	0	0	0	0
TRINITY_DN156502_c0_g1_i1	ctu2	affects^expression	increases^expression	6.17095	2.22727	2.44352e-17	4.56871e-16	-0.169713	0.482126	0.910848	-0.182841	0.485177	0.914203	-0.369161	0.128002	0.466322	-0.204816	0.363442	0.907523	-0.0842847	0.708556	1	-0.108557	0.629948	1	1	1	0	0	0	0	0	0	0	0	0	0
TRINITY_DN176743_c2_g1_i2	cyp17a1	affects^expression|decreases^expression	increases^expression	3.65156	-7.01931	3.67568e-29	2.34679e-27	-0.218463	0.649487	0.968833	-0.0761668	0.887009	1	-0.641956	0.190287	0.554915	0.257686	0.684895	0.967038	-0.323383	0.616683	1	0.150215	0.815053	1	1	0	1	0	0	0	0	0	0	0	0	0
TRINITY_DN173508_c4_g2_i1	cyp17a1	affects^expression|decreases^expression	increases^expression	6.58535	-7.89956	2.74457e-41	3.8539e-39	-0.255595	0.568701	0.944993	-1.4763	0.00346595	0.0927616	-1.84235	6.62002e-05	0.00384294	0.80026	0.0739732	0.846571	0.678055	0.130148	1	0.157308	0.728888	1	1	0	1	0	1	1	0	0	0	0	0	0
TRINITY_DN176624_c2_g4_i3	cyp17a1	affects^expression|decreases^expression	increases^expression	7.63744	-7.64325	5.95269e-37	6.4939e-35	-0.282973	0.543845	0.935367	-1.03699	0.045954	0.394286	-1.43881	0.00252399	0.0520115	0.473234	0.296616	0.894343	0.358468	0.429987	1	0.359718	0.428196	0.988163	1	0	1	0	0	1	0	0	0	0	0	0
TRINITY_DN176229_c2_g3_i1	cyp17a1	affects^expression|decreases^expression	increases^expression	4.96732	-7.90529	2.76689e-45	4.71323e-43	-0.301565	0.477391	0.908859	-1.04302	0.0265066	0.301676	-1.44772	0.00079378	0.0239947	0.852205	0.0637662	0.839034	0.850812	0.070014	1	0.333167	0.47693	0.992889	1	0	1	0	0	1	0	0	0	0	0	0
TRINITY_DN176229_c2_g7_i1	cyp17a1	affects^expression|decreases^expression	increases^expression	9.01956	-7.52418	2.96194e-43	4.62819e-41	-0.348223	0.416694	0.880364	-0.783259	0.0970401	0.547552	-1.18306	0.00637553	0.0945389	0.571237	0.163583	0.877391	0.414658	0.311978	1	0.397977	0.331316	0.96408	1	0	1	0	0	1	0	0	0	0	0	0
TRINITY_DN173508_c4_g2_i2	cyp17a1	affects^expression|decreases^expression	increases^expression	2.2687	-6.75345	2.52042e-24	1.06031e-22	-0.467243	0.367162	0.855537	-0.732365	0.199512	0.723165	-1.58853	0.00259352	0.0529331	0.677238	0.319894	0.899288	1.42009	0.0211066	0.815696	0.69529	0.27488	0.940436	1	0	1	0	0	1	0	0	0	0	0	0
TRINITY_DN148606_c0_g2_i2	cyp19a1a	decreases^expression|increases^activity|increases^expression	increases^expression	4.76022	6.97258	2.07042e-22	7.10025e-21	0.441387	0.447281	0.895102	-0.488504	0.469494	0.909422	-0.565223	0.362759	0.723813	0.43456	0.363098	0.907523	0.235885	0.62124	1	-0.312126	0.513489	0.999343	1	1	0	0	0	0	0	0	0	0	0	0
TRINITY_DN173170_c2_g5_i7	cyp1a	decreases^activity|decreases^expression|increases^activity	decreases^expression	0.350466	3.55368	2.98066e-05	7.72467e-05	2.61526	0.00149107	0.0659308	3.58138	3.90191e-05	0.00392685	2.56291	0.00173826	0.0406578	-1.17436	0.079801	0.854105	0.339095	0.609913	1	-0.35088	0.592687	1	1	1	0	1	1	1	0	0	0	1	1	0
TRINITY_DN176425_c1_g2_i4	ddx4	affects^expression|decreases^methylation|increases^expression	increases^expression	8.43479	2.95146	0.00217442	0.00390114	0.260971	0.782772	0.99267	-0.560767	0.542131	0.932032	-2.24675	0.00861519	0.112853	0.132231	0.866975	0.9954	-0.148679	0.850622	1	-0.00886991	0.991046	1	1	1	0	0	0	1	0	0	0	0	0	0
TRINITY_DN175752_c0_g1_i4	ddx4	affects^expression|decreases^methylation|increases^expression	increases^expression	5.07592	-1.95234	0.136067	0.167893	-0.224102	0.833951	1	3.52537	0.0260365	0.299276	3.12931	0.0416093	0.273042	1.03225	0.410939	0.914698	-1.13576	0.37034	1	6.25529	4.5265e-05	0.00348406	0	0	0	0	0	0	0	0	1	0	0	0
TRINITY_DN175752_c0_g1_i3	ddx4	affects^expression|decreases^methylation|increases^expression	increases^expression	6.70673	0.741638	0.0458809	0.062465	-0.243198	0.493808	0.914239	-1.8157	5.80767e-06	0.000796666	-2.15043	4.12239e-09	1.12764e-06	0.0984397	0.769522	0.980185	-0.120336	0.72024	1	-0.704411	0.0368756	0.457113	0	0	0	0	1	1	0	0	0	0	0	0
TRINITY_DN176425_c1_g2_i8	ddx4	affects^expression|decreases^methylation|increases^expression	increases^expression	0.73575	3.21281	2.24595e-05	5.96109e-05	-0.371214	0.614564	0.959502	-2.13416	0.0112484	0.189423	-3.08698	0.000126296	0.00633706	-0.599158	0.328341	0.900496	-0.218552	0.721326	1	-0.0970667	0.875303	1	1	1	0	0	0	1	0	0	0	0	0	0
TRINITY_DN174722_c0_g1_i4	dhcr7	increases^expression	decreases^expression	3.00736	6.95908	1.85802e-06	6.09812e-06	1.78335	0.155855	0.651246	2.89889	0.0252569	0.293601	0.667102	0.648774	0.89409	0.279318	0.771642	0.980649	0.134389	0.889261	1	0.778021	0.420326	0.987581	1	1	0	0	0	0	0	0	0	0	0	0
TRINITY_DN174722_c0_g1_i5	dhcr7	increases^expression	decreases^expression	5.59422	1.24254	0.000218698	0.000479632	0.134695	0.687048	0.975992	-0.222271	0.522557	0.926345	-0.428865	0.181244	0.542739	0.0620775	0.83635	0.992749	0.276177	0.357208	1	0.517281	0.0850694	0.678921	1	1	0	0	0	0	0	0	0	0	0	0
TRINITY_DN166841_c5_g2_i1	dio2	decreases^expression	decreases^expression	4.3584	-1.68993	3.27399e-06	1.02339e-05	-0.956773	0.00783352	0.161785	-1.01742	0.00960748	0.172701	-1.0402	0.00384068	0.0688829	0.432015	0.202263	0.882191	0.0159497	0.963647	1	0.570954	0.092117	0.704314	1	0	1	1	1	1	0	0	0	0	1	0
TRINITY_DN175975_c0_g1_i2	dis3	affects^expression	increases^expression	7.21174	2.87358	1.27504e-28	7.75923e-27	0.0346179	0.889116	1	0.10175	0.683935	0.970668	0.0148768	0.955565	1	-0.319119	0.138079	0.87043	-0.148837	0.488887	1	-0.179266	0.404464	0.98449	1	1	0	0	0	0	0	0	0	0	0	0
TRINITY_DN158467_c0_g1_i1	dmrt1	decreases^expression	decreases^expression	1.82482	-0.759308	0.26574	0.307752	-0.0800045	0.893044	1	0.136807	0.857597	1	-0.485994	0.472266	0.799511	0.689324	0.292477	0.893906	-0.109743	0.869947	1	0.640969	0.326801	0.962792	0	0	0	0	0	0	0	0	0	0	0	0
TRINITY_DN175782_c2_g2_i2	dmrt1	decreases^expression	decreases^expression	4.01824	-3.87545	4.23078e-16	6.74313e-15	-0.633876	0.147607	0.637992	-0.497359	0.297348	0.813817	-0.428696	0.325437	0.693796	0.494054	0.243984	0.888123	-0.158738	0.714351	1	0.525207	0.213327	0.904675	1	0	1	0	0	0	0	0	0	0	0	0
TRINITY_DN146250_c1_g3_i1	dpysl3	increases^expression	decreases^expression	0.57536	-2.87512	0.000385326	0.000805375	0.441246	0.590333	0.951633	1.24387	0.136494	0.63065	1.02969	0.201375	0.568009	1.43736	0.0645661	0.839034	0.376292	0.674846	1	1.15604	0.143825	0.821678	1	0	1	0	0	0	0	0	0	0	0	0
TRINITY_DN166707_c0_g1_i8	DTX3	affects^expression	increases^expression	2.61892	-0.385627	0.588447	0.629199	0.403682	0.608898	0.957122	-1.59165	0.0529644	0.420652	-1.7585	0.0177173	0.170831	-0.565191	0.416769	0.915592	-0.77505	0.265758	1	0.243681	0.725408	1	0	0	0	0	0	0	0	0	0	0	0	0
TRINITY_DN159037_c0_g1_i3	DTX3	affects^expression	increases^expression	5.53211	-0.381015	0.283046	0.325715	0.0864739	0.820149	0.998273	-0.00989274	0.979674	1	-0.612375	0.0851219	0.390594	0.171673	0.607292	0.951233	0.0302505	0.928163	1	-0.034697	0.917612	1	0	0	0	0	0	0	0	0	0	0	0	0
TRINITY_DN63540_c0_g2_i1	DTX3	affects^expression	increases^expression	2.68639	-2.6655	6.80009e-11	4.87982e-10	-0.314338	0.417995	0.881144	0.00852345	0.986784	1	-0.110659	0.769512	0.944344	0.6766	0.0751378	0.848035	0.592616	0.12191	1	0.847655	0.0256959	0.378195	1	0	1	0	0	0	0	0	0	0	0	0
TRINITY_DN174064_c1_g2_i1	dync1h1	increases^expression	decreases^expression	6.158	0.330462	0.225426	0.265428	-0.20309	0.443518	0.893096	0.230637	0.422587	0.88845	0.159525	0.560036	0.850547	-0.264117	0.288982	0.89232	-0.0482297	0.846557	1	-0.104031	0.676118	1	0	0	0	0	0	0	0	0	0	0	0	0
TRINITY_DN174064_c1_g2_i4	dync1h1	increases^expression	decreases^expression	2.95324	-2.66665	1.97754e-08	9.30747e-08	-0.994861	0.0292622	0.319646	-0.0161221	0.974526	1	-0.689412	0.129777	0.469334	0.00411327	1	1	0.504929	0.252295	1	0.189449	0.668057	1	1	0	1	0	0	0	0	0	0	0	0	0
TRINITY_DN133514_c0_g1_i1	dync1h1	increases^expression	decreases^expression	-0.26673	-3.74662	4.29099e-07	1.59e-06	-1.31922	0.0478467	0.394711	-0.331255	0.651028	0.963895	0.0475669	0.968488	1	1.42314	0.0503407	0.816197	1.4486	0.0447499	1	1.75128	0.0143338	0.269458	1	0	1	0	0	0	0	0	0	0	0	0
TRINITY_DN157131_c0_g1_i2	eef2b	increases^expression	increases^expression	2.1786	-2.64652	0.000112806	0.000261601	0.811589	0.242607	0.759087	-0.736998	0.308316	0.823207	-0.120218	0.840932	0.971202	-0.20223	0.761938	0.978447	0.535559	0.405366	1	-0.469492	0.462393	0.990053	1	0	1	0	0	0	0	0	0	0	0	0
TRINITY_DN150962_c0_g1_i1	eef2b	increases^expression	increases^expression	6.17519	-2.6172	2.71753e-10	1.77179e-09	0.749893	0.0717764	0.469148	-0.446048	0.30589	0.821658	0.0863055	0.842595	0.971901	0.344645	0.362039	0.907523	0.0399081	0.917245	1	-0.333284	0.378477	0.979381	1	0	1	0	0	0	0	0	0	0	0	0
TRINITY_DN176898_c6_g1_i2	eef2b	increases^expression	increases^expression	9.80209	-0.446691	0.0513818	0.0692555	0.0797976	0.736364	0.986141	0.13545	0.584168	0.94717	0.113698	0.6293	0.886141	-0.0892707	0.676942	0.965413	-0.0756348	0.724091	1	-0.0349969	0.870264	1	0	0	0	0	0	0	0	0	0	0	0	0
TRINITY_DN150962_c0_g1_i2	eef2b	increases^expression	increases^expression	-0.0769805	-3.68034	0.000544455	0.00110475	-0.930126	0.333351	0.834663	-0.60839	0.574377	0.943403	-1.30374	0.180641	0.54234	0.677461	0.506382	0.933025	1.51556	0.127202	1	0.431213	0.682523	1	1	0	1	0	0	0	0	0	0	0	0	0
TRINITY_DN172333_c0_g6_i6	emc2	decreases^expression	decreases^expression	7.35086	-0.299145	0.146539	0.179562	-0.441788	0.0320362	0.331562	-0.23312	0.294371	0.812529	-0.334827	0.10411	0.425288	0.0485885	0.800922	0.985567	-0.120167	0.532776	1	0.124836	0.516712	0.999343	0	0	0	0	0	0	0	0	0	0	0	0
TRINITY_DN147685_c0_g1_i3	epg5	affects^expression	decreases^expression	4.46287	0.0353625	0.913897	0.927872	0.598379	0.0508679	0.406669	0.423492	0.189229	0.710231	0.263534	0.388879	0.743413	-0.0595026	0.832565	0.991891	-0.0123383	0.965577	1	-0.10433	0.709868	1	0	0	0	0	0	0	0	0	0	0	0	0
TRINITY_DN171144_c4_g1_i3	ercc2	decreases^expression	increases^expression	2.87014	1.47018	0.419425	0.464223	0.490811	0.808957	0.996206	2.82302	0.133915	0.626312	2.75221	0.140254	0.484703	-2.04357	0.189929	0.882191	-1.81357	0.241728	1	1.6678	0.278743	0.941976	0	0	0	0	0	0	0	0	0	0	0	0
TRINITY_DN171144_c4_g1_i2	ercc2	decreases^expression	increases^expression	4.4888	0.899029	0.00529111	0.0087492	0.300313	0.347806	0.842817	-0.947975	0.00544344	0.122629	-0.861693	0.0058381	0.0895497	-0.143477	0.62218	0.954219	-0.0548112	0.851345	1	-0.985871	0.000794507	0.0356985	1	1	0	0	1	1	0	0	1	1	0	0
TRINITY_DN166771_c0_g2_i7	ets2	affects^expression	decreases^expression	1.06483	-1.97563	0.000366384	0.000769266	-0.218497	0.679248	0.974764	-0.109069	0.855581	0.999955	-0.278166	0.598811	0.870045	0.130124	0.820293	0.989609	0.037071	0.970238	1	0.967728	0.0652765	0.606562	1	0	1	0	0	0	0	0	0	0	0	0
TRINITY_DN171984_c5_g2_i1	fam69c	affects^expression	decreases^expression	0.233774	-1.19139	0.0351684	0.0489368	0.385421	0.511488	0.92216	0.488406	0.425304	0.890525	0.395311	0.502699	0.819165	0.927924	0.088843	0.857449	0.815388	0.135078	1	-0.173759	0.770282	1	0	0	0	0	0	0	0	0	0	0	0	0
TRINITY_DN174743_c0_g2_i5	fgg	increases^expression	affects^cotreatment|decreases^expression	1.19635	10.7068	5.45846e-06	1.63314e-05	8.79655	0.00012765	0.0157091	6.86756	0.00314464	0.0870175	7.07701	0.00194805	0.0436259	-0.306328	0.798045	0.985388	-0.252827	0.833713	1	-0.386389	0.747097	1	1	1	0	1	1	1	0	0	0	1	1	0
TRINITY_DN155584_c0_g1_i2	flt4	decreases^expression	increases^expression	3.69016	-1.21106	0.00214027	0.00384469	0.55258	0.172501	0.678894	0.737842	0.0834077	0.514355	0.916095	0.0245403	0.206351	0.412716	0.266424	0.889723	0.242018	0.516029	1	0.576594	0.12025	0.775254	1	0	1	0	0	0	0	0	0	0	0	0
TRINITY_DN175699_c2_g1_i2	flt4	decreases^expression	increases^expression	2.38299	-1.77557	2.47651e-06	7.92103e-06	0.378714	0.317948	0.821237	0.50754	0.202091	0.726427	0.462988	0.221002	0.591607	0.46784	0.191172	0.882191	0.301627	0.401718	1	0.487051	0.170448	0.86201	1	0	1	0	0	0	0	0	0	0	0	0
TRINITY_DN166117_c1_g1_i3	g6pd	affects^expression|decreases^expression	increases^expression	4.20292	2.78722	0.000409925	0.000851438	1.41462	0.0578512	0.429185	-0.0781633	0.920032	1	1.04136	0.158952	0.512664	-0.353359	0.589069	0.947494	-0.671288	0.306277	1	-0.240387	0.713113	1	1	1	0	0	0	0	0	0	0	0	0	0
TRINITY_DN138272_c0_g1_i1	g6pd	affects^expression|decreases^expression	increases^expression	-0.210476	-3.99388	2.52596e-05	6.64554e-05	0.156097	0.875235	1	0.210404	0.82294	0.995643	0.944805	0.28498	0.658132	1.6977	0.0671826	0.839034	3.07018	0.000875168	0.143211	1.71947	0.0717421	0.634174	1	0	1	0	0	0	0	1	0	0	0	0
TRINITY_DN130938_c0_g1_i1	g6pd	affects^expression|decreases^expression	increases^expression	1.73362	-3.57369	5.64596e-06	1.68306e-05	-0.0509208	0.927599	1	0.0366423	0.964966	1	0.647854	0.40061	0.751676	1.43939	0.0459468	0.802663	2.83543	0.00014569	0.0496349	0.874105	0.2253	0.915135	1	0	1	0	0	0	0	1	0	0	0	0
TRINITY_DN163904_c0_g1_i5	g6pd	affects^expression|decreases^expression	increases^expression	7.42821	1.34074	5.07547e-11	3.7265e-10	-0.157518	0.418731	0.8814	0.147183	0.483737	0.913615	0.0642731	0.748636	0.936216	-0.147312	0.417732	0.915592	-0.112342	0.536662	1	-0.0843537	0.642586	1	1	1	0	0	0	0	0	0	0	0	0	0
TRINITY_DN177081_c2_g8_i2	gapdh	affects^expression|decreases^expression|increases^expression	increases^expression	9.98101	2.00716	4.31474e-10	2.72178e-09	0.272384	0.372712	0.859153	0.0675292	0.833657	0.99664	0.220425	0.471342	0.798876	-0.357583	0.199212	0.882191	-0.373779	0.17967	1	-0.0944291	0.734295	1	1	1	0	0	0	0	0	0	0	0	0	0
TRINITY_DN168158_c0_g1_i1	gapdh	affects^expression|decreases^expression|increases^expression	increases^expression	7.7637	1.9521	5.44409e-09	2.83166e-08	0.269401	0.398894	0.871778	0.0124372	0.970524	1	0.0968239	0.766043	0.943038	-0.350889	0.227171	0.887043	-0.380615	0.190321	1	-0.12923	0.656148	1	1	1	0	0	0	0	0	0	0	0	0	0
TRINITY_DN148206_c0_g1_i1	gapdh	affects^expression|decreases^expression|increases^expression	increases^expression	3.93707	1.89697	2.30553e-08	1.06974e-07	0.181209	0.584269	0.949054	-0.125225	0.720573	0.980105	0.0626424	0.856237	0.974834	-0.405631	0.169928	0.877391	-0.436924	0.139742	1	-0.236899	0.422243	0.987981	1	1	0	0	0	0	0	0	0	0	0	0
TRINITY_DN128423_c0_g1_i2	gapdh	affects^expression|decreases^expression|increases^expression	increases^expression	4.39363	2.16396	3.27834e-05	8.43511e-05	-1.21497	0.0113564	0.199241	-1.42239	0.00719089	0.145918	-2.04634	2.78975e-05	0.00193255	-0.446351	0.318309	0.899218	-0.189898	0.670884	1	-0.452515	0.31163	0.957169	1	1	0	0	1	1	0	0	0	1	0	0
TRINITY_DN133737_c0_g1_i1	gapdh	affects^expression|decreases^expression|increases^expression	increases^expression	5.01865	2.23218	1.1719e-05	3.28204e-05	-1.32003	0.00478182	0.124209	-1.54264	0.00286637	0.0822774	-2.14174	6.82255e-06	0.000611148	-0.406045	0.351497	0.906067	-0.203636	0.640063	1	-0.423107	0.331652	0.964098	1	1	0	1	1	1	0	0	0	1	1	0
TRINITY_DN155123_c0_g1_i2	gapdh	affects^expression|decreases^expression|increases^expression	increases^expression	6.11037	2.22963	1.68629e-05	4.58366e-05	-1.35001	0.00446825	0.118898	-1.52505	0.00363511	0.096052	-2.04362	2.15981e-05	0.00156394	-0.439734	0.321446	0.899732	-0.17944	0.685377	1	-0.419558	0.344047	0.9684	1	1	0	1	1	1	0	0	0	1	1	0
TRINITY_DN167299_c0_g1_i5	gins1	affects^expression	increases^expression	1.97995	1.03802	0.110249	0.13894	-0.127649	0.823476	0.998569	-1.70457	0.0139693	0.212133	-0.98734	0.108776	0.433319	-0.257819	0.656041	0.960034	-0.290094	0.616361	1	-2.04312	0.000665586	0.0309792	0	0	0	0	0	0	0	0	1	0	0	0
TRINITY_DN175585_c0_g1_i2	gins1	affects^expression	increases^expression	5.33154	1.2836	2.07043e-05	5.53374e-05	-0.17424	0.542493	0.935014	0.626983	0.0446107	0.388705	0.273441	0.355205	0.719148	-0.0678979	0.80076	0.985567	-0.101696	0.705575	1	0.248326	0.355375	0.971641	1	1	0	0	0	0	0	0	0	0	0	0
TRINITY_DN175585_c0_g1_i7	gins1	affects^expression	increases^expression	0.939354	-0.898365	0.167244	0.202315	-2.15275	0.00124414	0.059644	0.371899	0.60089	0.952133	0.467543	0.496469	0.815171	-0.095764	0.895499	0.99823	-0.50854	0.420419	1	2.03734	0.00117841	0.0475069	0	0	0	1	0	0	0	0	1	0	0	0
TRINITY_DN171004_c0_g1_i1	gnai1	decreases^expression	decreases^expression	2.89886	3.47558	2.97611e-12	2.67226e-11	0.180287	0.707505	0.979228	-0.191639	0.709795	0.976885	-1.17443	0.00941893	0.11903	-0.408631	0.303736	0.895991	-0.18425	0.643099	1	-0.96121	0.0163112	0.29123	1	1	0	0	0	1	0	0	0	0	0	0
TRINITY_DN160640_c2_g3_i1	gnai1	decreases^expression	decreases^expression	3.36387	-0.109014	0.695052	0.729855	-0.0306968	0.907772	1	0.0409226	0.895058	1	-0.022772	0.930069	0.996016	-0.0972919	0.714451	0.970899	0.0572554	0.830018	1	-0.0510289	0.848781	1	0	0	0	0	0	0	0	0	0	0	0	0
TRINITY_DN168178_c0_g2_i2	gnai1	decreases^expression	decreases^expression	5.37504	-0.667269	0.00258352	0.00455565	-0.132874	0.545672	0.936146	0.10928	0.64808	0.962996	0.0361373	0.878633	0.98205	-0.240692	0.246584	0.888123	-0.0835141	0.688227	1	-0.0726595	0.726657	1	1	0	1	0	0	0	0	0	0	0	0	0
TRINITY_DN160640_c2_g4_i3	gnai1	decreases^expression	decreases^expression	5.54898	-0.716057	0.00174731	0.00319667	-0.192629	0.398401	0.871778	0.232811	0.344601	0.846065	0.197565	0.396986	0.749386	-0.0116942	0.957344	1	0.119528	0.577565	1	-0.400199	0.0622491	0.593422	1	0	1	0	0	0	0	0	0	0	0	0
TRINITY_DN168178_c0_g2_i10	gnai1	decreases^expression	decreases^expression	6.93635	0.941506	0.00111252	0.00211658	-0.329083	0.236463	0.75298	-0.560906	0.0632793	0.458692	-0.873606	0.00172261	0.0404283	-0.283674	0.276148	0.889723	-0.0732459	0.778523	1	-0.813424	0.00190342	0.0676072	1	1	0	0	0	1	0	0	1	0	0	0
TRINITY_DN146720_c0_g1_i3	gnai1	decreases^expression	decreases^expression	0.315738	-3.18727	3.77113e-06	1.16468e-05	-0.35122	0.572712	0.945363	0.418328	0.54168	0.931987	0.0354729	0.97319	1	0.804499	0.223839	0.887043	0.786175	0.255915	1	0.907524	0.173959	0.866541	1	0	1	0	0	0	0	0	0	0	0	0
TRINITY_DN171004_c0_g1_i2	gnai1	decreases^expression	decreases^expression	4.05098	1.53649	0.0337141	0.0470818	-0.376828	0.565593	0.944032	-2.69357	0.000597214	0.0299552	-5.09019	5.41381e-11	2.22792e-08	-0.328157	0.604264	0.951112	-0.148044	0.815194	1	-0.908191	0.154155	0.840965	0	0	0	0	1	1	0	0	0	0	0	0
TRINITY_DN168178_c0_g5_i1	gnai1	decreases^expression	decreases^expression	0.367911	-3.0795	3.88966e-06	1.19835e-05	-0.489384	0.425579	0.884719	-0.569331	0.402863	0.880718	-0.596043	0.333879	0.701655	0.579093	0.362856	0.907523	0.379586	0.563893	1	0.501434	0.442397	0.989491	1	0	1	0	0	0	0	0	0	0	0	0
TRINITY_DN145132_c0_g1_i1	gng3	increases^expression	decreases^expression	-0.286836	-2.91886	0.012891	0.0195957	-0.158965	0.865063	1	1.40638	0.253821	0.78038	1.89608	0.120592	0.452783	3.23643	0.0062378	0.435523	2.97594	0.0103581	0.580223	1.01378	0.392752	0.982451	0	0	0	0	0	0	1	0	0	0	0	0
TRINITY_DN161986_c1_g1_i4	gpx1a	affects^expression|decreases^expression	increases^expression	5.03905	-0.397755	0.154465	0.188314	0.243524	0.396242	0.871352	0.0516083	0.865425	1	0.287109	0.316642	0.686214	-0.0575661	0.826843	0.991	0.171344	0.513664	1	-0.151995	0.562046	1	0	0	0	0	0	0	0	0	0	0	0	0
TRINITY_DN172811_c8_g3_i6	gtf2h3	affects^expression	increases^expression	1.65669	-1.08366	0.00705744	0.0113564	0.321989	0.436539	0.889888	0.0372013	0.936453	1	0.139831	0.74106	0.934136	0.395075	0.303286	0.895991	0.399745	0.29883	1	0.245951	0.524529	0.999343	0	0	0	0	0	0	0	0	0	0	0	0
TRINITY_DN172811_c8_g3_i2	gtf2h3	affects^expression	increases^expression	6.89648	0.420936	0.0540328	0.0724831	-0.2821	0.187236	0.697485	0.102654	0.656854	0.964591	0.111768	0.610597	0.876826	-0.0558092	0.780142	0.982188	-0.11543	0.563732	1	-0.086776	0.664092	1	0	0	0	0	0	0	0	0	0	0	0	0
TRINITY_DN171135_c0_g1_i12	hip1	decreases^expression	decreases^expression	1.1097	0.195767	0.706964	0.740979	0.261475	0.605234	0.955912	0.14612	0.780368	0.990628	-0.0739948	0.871193	0.979424	-0.30684	0.497875	0.930564	-0.101744	0.827029	1	-0.713002	0.119031	0.77315	0	0	0	0	0	0	0	0	0	0	0	0
TRINITY_DN171135_c0_g1_i1	hip1	decreases^expression	decreases^expression	4.64747	1.10136	0.000758245	0.00149406	0.127191	0.697179	0.976826	-0.0929208	0.786089	0.991401	-0.138518	0.655764	0.89761	-0.488351	0.0966411	0.862929	-0.213559	0.466958	1	-0.523365	0.0750154	0.646205	1	1	0	0	0	0	0	0	0	0	0	0
TRINITY_DN173135_c1_g1_i4	hip1	decreases^expression	decreases^expression	3.043	-1.06226	0.00341385	0.00586505	-0.124406	0.725754	0.983895	-0.408951	0.296695	0.813797	-0.543487	0.131706	0.472161	0.24877	0.467534	0.922934	0.13527	0.695828	1	-0.219262	0.523323	0.999343	1	0	1	0	0	0	0	0	0	0	0	0
TRINITY_DN171135_c0_g1_i9	hip1	decreases^expression	decreases^expression	0.530823	-1.82114	0.359818	0.4043	-0.13648	0.89842	1	-1.06323	0.649999	0.963378	-2.17797	0.281939	0.655236	-0.401497	0.841298	0.993526	0.963029	0.627646	1	-2.61803	0.204961	0.900796	0	0	0	0	0	0	0	0	0	0	0	0
TRINITY_DN173135_c1_g1_i5	hip1	decreases^expression	decreases^expression	6.02896	1.08466	4.62868e-06	1.40459e-05	-0.167916	0.459481	0.900812	-0.271662	0.269811	0.795066	-0.235085	0.301721	0.673356	-0.224251	0.291734	0.893558	-0.11385	0.592655	1	-0.120094	0.572208	1	1	1	0	0	0	0	0	0	0	0	0	0
TRINITY_DN154591_c0_g1_i5	hmgcs1	affects^expression|increases^expression	decreases^expression	5.20477	-2.1156	2.1075e-10	1.39751e-09	-1.37483	2.84305e-05	0.00608272	-1.13737	0.00149062	0.0542999	-1.4093	1.79014e-05	0.00135529	0.0692832	0.82237	0.989877	-0.201118	0.514266	1	0.418758	0.173365	0.866446	1	0	1	1	1	1	0	0	0	0	1	0
TRINITY_DN168526_c9_g10_i6	hmgcs1	affects^expression|increases^expression	decreases^expression	1.61897	-2.66824	3.46767e-05	8.88321e-05	-1.60105	0.0104172	0.190368	-1.56201	0.0236823	0.282688	-1.20377	0.0523261	0.307143	0.707205	0.234604	0.887408	-0.525478	0.382011	1	0.910709	0.125735	0.78897	1	0	1	0	0	0	0	0	0	0	0	0
TRINITY_DN168526_c9_g10_i7	hmgcs1	affects^expression|increases^expression	decreases^expression	0.0835315	-3.77732	6.8902e-05	0.000166891	-1.63909	0.0618457	0.441411	-1.60584	0.10162	0.55862	-1.87294	0.0337697	0.245191	-0.902409	0.310275	0.897956	-0.194991	0.860213	1	-0.857881	0.360295	0.972662	1	0	1	0	0	0	0	0	0	0	0	0
TRINITY_DN146707_c0_g1_i3	hsd11b2	affects^cotreatment|increases^expression|affects^expression	decreases^expression	3.38546	-3.11061	7.38516e-07	2.61909e-06	0.555323	0.375376	0.859438	0.347483	0.59266	0.95021	0.043391	0.959614	1	0.251556	0.665095	0.962078	-0.0386569	0.954746	1	0.0952157	0.868391	1	1	0	1	0	0	0	0	0	0	0	0	0
TRINITY_DN166566_c0_g1_i3	hspa8	increases^expression	decreases^expression	7.90579	0.565571	0.0474015	0.0643246	-0.112079	0.681799	0.974954	0.095091	0.751512	0.98525	-0.0163439	0.946045	1	0.198751	0.443926	0.918203	-0.0658651	0.79975	1	0.240519	0.354252	0.97099	0	0	0	0	0	0	0	0	0	0	0	0
TRINITY_DN174477_c0_g4_i1	hspa8	increases^expression	decreases^expression	8.56032	-0.588816	0.00579033	0.00948786	-0.337284	0.113862	0.572119	-0.338038	0.142401	0.639429	-0.398786	0.0616152	0.334381	-0.128611	0.518913	0.934775	-0.0357174	0.857864	1	0.0342574	0.86362	1	1	0	1	0	0	0	0	0	0	0	0	0
TRINITY_DN175344_c2_g1_i2	id1	affects^expression	decreases^expression	5.94786	-3.10041	7.65502e-17	1.34307e-15	0.130699	0.72517	0.983842	-0.0184964	0.961832	1	-0.240087	0.494409	0.813729	0.260404	0.436715	0.91764	0.167771	0.6173	1	0.00469154	0.989858	1	1	0	1	0	0	0	0	0	0	0	0	0
TRINITY_DN174480_c2_g1_i1	id1	affects^expression	decreases^expression	7.12471	-3.1142	2.62662e-21	7.90536e-20	0.128917	0.692467	0.975992	-0.00385079	0.99113	1	-0.205379	0.508869	0.822374	0.326397	0.268015	0.889723	0.217238	0.461177	1	0.0691579	0.814659	1	1	0	1	0	0	0	0	0	0	0	0	0
TRINITY_DN171648_c2_g1_i7	jmjd6	increases^expression	increases^expression	0.963224	7.62097	0.000761299	0.00149952	5.84677	0.00507107	0.127742	5.18395	0.0118947	0.194273	5.39549	0.00839867	0.111314	0.218862	0.879118	0.996959	-0.6305	0.660357	1	-0.590645	0.679866	1	1	1	0	1	0	1	0	0	0	0	0	0
TRINITY_DN171648_c2_g1_i2	jmjd6	increases^expression	increases^expression	1.0593	-3.83941	0.0259693	0.0371154	-0.321983	0.805915	0.9959	-0.866476	0.631565	0.958928	-0.827953	0.579716	0.860914	0.201558	0.899981	0.99842	1.82355	0.248122	1	2.30286	0.152951	0.840031	0	0	0	0	0	0	0	0	0	0	0	0
TRINITY_DN171648_c2_g1_i3	jmjd6	increases^expression	increases^expression	6.11615	1.37256	7.43144e-07	2.63437e-06	-0.455968	0.0837367	0.502768	-0.452576	0.113134	0.584247	-0.38741	0.141795	0.486911	-0.293924	0.233056	0.887408	-0.154392	0.53095	1	-0.110698	0.653139	1	1	1	0	0	0	0	0	0	0	0	0	0
TRINITY_DN171648_c2_g1_i1	jmjd6	increases^expression	increases^expression	1.1257	1.55236	0.315486	0.35905	-2.27104	0.104711	0.553251	-1.29819	0.407403	0.882178	-0.886132	0.50311	0.819165	-0.86021	0.511928	0.933563	0.227707	0.862343	1	-0.521525	0.689597	1	0	0	0	0	0	0	0	0	0	0	0	0
TRINITY_DN170855_c2_g1_i1	kifc3	affects^expression	decreases^expression	0.214771	0.21874	0.89443	0.910911	0.860473	0.509021	0.921208	-1.19611	0.366423	0.859928	-1.51853	0.195651	0.561314	-0.52129	0.642073	0.957983	-1.48955	0.189202	1	-1.66266	0.145048	0.824843	0	0	0	0	0	0	0	0	0	0	0	0
TRINITY_DN170855_c2_g1_i2	kifc3	affects^expression	decreases^expression	7.63706	3.84746	1.39618e-35	1.4051e-33	-0.559187	0.0332868	0.337324	-0.254315	0.37001	0.862346	-0.0848173	0.742243	0.934328	-0.3222	0.186963	0.882191	-0.171583	0.481934	1	-0.152465	0.532006	1	1	1	0	0	0	0	0	0	0	0	0	0
TRINITY_DN172503_c1_g1_i10	ldha	decreases^expression	decreases^expression	6.53724	-2.38052	9.13539e-18	1.80897e-16	-0.892125	0.000984236	0.0524933	-0.585739	0.0458077	0.393893	-0.528256	0.0507646	0.302543	0.30111	0.236137	0.887615	0.421414	0.0975925	1	0.502212	0.0483497	0.529559	1	0	1	1	0	0	0	0	0	0	0	0
TRINITY_DN164544_c1_g1_i2	ldha	decreases^expression	decreases^expression	4.86906	-3.20366	8.01395e-18	1.59904e-16	-1.00994	0.00434595	0.116992	-0.5569	0.146917	0.645708	-0.403929	0.251573	0.623144	0.568441	0.0905892	0.857449	0.773248	0.0215978	0.821524	0.77767	0.0207142	0.334738	1	0	1	1	0	0	0	0	0	0	0	0
TRINITY_DN164544_c1_g1_i1	ldha	decreases^expression	decreases^expression	0.327578	-1.11718	0.351239	0.395655	-1.17925	0.326475	0.828699	0.244226	0.85763	1	-0.844552	0.47564	0.801585	-0.713673	0.540917	0.937868	-1.52044	0.207992	1	-1.13503	0.33916	0.967755	0	0	0	0	0	0	0	0	0	0	0	0
TRINITY_DN172503_c1_g1_i5	ldha	decreases^expression	decreases^expression	0.198411	-3.81176	0.000650803	0.00129898	-1.20814	0.233545	0.750122	-0.409192	0.718521	0.979318	-1.09893	0.278147	0.650694	1.04636	0.319377	0.899288	0.494273	0.637364	1	1.2801	0.21271	0.904098	1	0	1	0	0	0	0	0	0	0	0	0
TRINITY_DN163835_c4_g2_i3	lmnb1	increases^expression	affects^expression	6.07349	1.40938	1.03416e-05	2.93066e-05	-0.902759	0.00294266	0.0961546	-0.478953	0.145009	0.642403	-0.425009	0.160483	0.515247	-0.309245	0.275407	0.889723	-0.0746964	0.792231	1	-0.073154	0.796315	1	1	1	0	1	0	0	0	0	0	0	0	0
TRINITY_DN164905_c0_g1_i2	lpl	decreases^expression	decreases^expression	3.63963	-1.64478	0.0112562	0.0173233	0.116316	0.87646	1	1.23363	0.082157	0.51196	0.260001	0.708451	0.920383	1.50665	0.0148909	0.599868	1.66216	0.00745775	0.48969	0.0957405	0.877419	1	0	0	0	0	0	0	0	1	0	0	0	0
TRINITY_DN171671_c0_g2_i7	lpl	decreases^expression	decreases^expression	3.09217	-1.02059	0.0153059	0.0229062	-0.622127	0.137093	0.620388	0.534662	0.240027	0.766008	0.0527317	0.912963	0.991356	0.386639	0.329344	0.900938	0.621354	0.118406	1	0.16597	0.677296	1	0	0	0	0	0	0	0	0	0	0	0	0
TRINITY_DN151042_c0_g2_i2	mak16	increases^expression	increases^expression	3.42767	2.79449	1.64058e-13	1.77992e-12	-0.535598	0.122463	0.591661	-0.613552	0.101519	0.558363	-1.09646	0.00178638	0.0413416	-0.340299	0.277701	0.889723	-0.236851	0.45028	1	-0.490515	0.117936	0.771201	1	1	0	0	0	1	0	0	0	0	0	0
TRINITY_DN174117_c0_g1_i3	mrpl22	decreases^expression	increases^expression	4.22411	0.860029	0.0127519	0.0194048	-1.09743	0.00101761	0.0534527	-0.734621	0.0426527	0.38151	-1.0535	0.00162093	0.0388986	-0.198338	0.524158	0.935291	-0.118155	0.704783	1	-0.22274	0.474406	0.992062	0	0	0	1	0	1	0	0	0	0	0	0
TRINITY_DN141433_c0_g2_i2	msmo1	decreases^expression|increases^expression	decreases^expression	3.55539	-2.72773	1.51509e-09	8.68234e-09	-0.687779	0.111602	0.567285	-0.411479	0.382217	0.870049	-0.30184	0.481293	0.8053	0.610133	0.140674	0.87043	0.633636	0.126178	1	1.48994	0.000372735	0.0196927	1	0	1	0	0	0	0	0	1	0	0	0
TRINITY_DN104496_c0_g1_i1	mtfr1	affects^expression	increases^expression	4.1893	0.289022	0.419192	0.464003	-0.082184	0.805078	0.9959	-0.121063	0.746658	0.98438	-0.853858	0.0138326	0.14858	-0.16565	0.610222	0.951522	0.0133268	0.968101	1	-0.107145	0.741748	1	0	0	0	0	0	0	0	0	0	0	0	0
TRINITY_DN166023_c0_g1_i1	mtfr1	affects^expression	increases^expression	1.9405	0.21431	0.608002	0.647892	-0.135988	0.728815	0.984646	-0.4109	0.341141	0.843669	-0.850682	0.0335996	0.244658	-0.124527	0.739913	0.976013	0.00316745	1	1	0.00835246	0.984559	1	0	0	0	0	0	0	0	0	0	0	0	0
TRINITY_DN173879_c0_g2_i11	mycbp2	increases^expression	decreases^expression	4.84563	-0.712275	0.00277782	0.00486177	0.203911	0.401233	0.872746	0.201744	0.431071	0.893216	0.111101	0.649297	0.894332	0.121674	0.586218	0.947096	0.185098	0.407997	1	0.16914	0.448801	0.989491	1	0	1	0	0	0	0	0	0	0	0	0
TRINITY_DN173414_c2_g1_i7	naalad2	affects^expression	increases^expression	1.79948	-2.85411	0.0624335	0.0826823	0.510074	0.778685	0.991431	-0.922644	0.580147	0.945512	0.985301	0.56211	0.851609	-7.5288	0.000316536	0.0848807	0.128594	0.93321	1	0.341688	0.812137	1	0	0	0	0	0	0	1	0	0	0	0	0
TRINITY_DN173414_c2_g1_i8	naalad2	affects^expression	increases^expression	2.25654	-2.76823	4.94601e-05	0.000123173	0.261287	0.712185	0.980812	-0.213757	0.764475	0.987888	0.321266	0.647028	0.893508	0.211963	0.744041	0.97626	0.429719	0.50001	1	-0.00794024	0.991016	1	1	0	1	0	0	0	0	0	0	0	0	0
TRINITY_DN173414_c2_g1_i1	naalad2	affects^expression	increases^expression	5.62588	-2.67244	9.78942e-18	1.93204e-16	0.0808826	0.797955	0.994358	0.231428	0.477066	0.912213	0.629384	0.0422245	0.27478	0.242367	0.395427	0.912122	0.26566	0.351936	1	0.309893	0.27688	0.941976	1	0	1	0	0	0	0	0	0	0	0	0
TRINITY_DN168683_c4_g6_i1	ncbp2	decreases^expression	increases^expression	6.38927	0.796255	0.000218653	0.000479582	-0.258299	0.216786	0.733831	-0.0888413	0.693591	0.973255	-0.179252	0.390455	0.744648	-0.167881	0.389931	0.910937	-0.0816101	0.676185	1	-0.0878812	0.652644	1	1	1	0	0	0	0	0	0	0	0	0	0
TRINITY_DN171511_c7_g3_i5	nelfcd	decreases^expression	increases^expression	1.82966	-0.73184	0.116481	0.145936	0.122001	0.811435	0.996881	-0.181757	0.718621	0.979318	-0.365083	0.427794	0.770801	-0.485732	0.275173	0.889723	-0.0962663	0.828608	1	0.173696	0.695434	1	0	0	0	0	0	0	0	0	0	0	0	0
TRINITY_DN169795_c0_g1_i2	nelfcd	decreases^expression	increases^expression	8.22641	1.32512	3.03893e-10	1.96439e-09	-0.0568793	0.773809	0.990754	-0.0754732	0.727853	0.980349	-0.129726	0.517183	0.827255	-0.215213	0.251207	0.888549	-0.177654	0.343533	1	-0.193617	0.301874	0.950966	1	1	0	0	0	0	0	0	0	0	0	0
TRINITY_DN176211_c3_g15_i1	nr3c1	decreases^expression	decreases^expression	3.3	-0.881248	0.0119437	0.018282	0.8236	0.0217723	0.276065	0.851371	0.0240478	0.285008	0.811725	0.0236949	0.202413	0.41803	0.205665	0.882322	0.335762	0.310982	1	0.391433	0.235554	0.919933	0	0	0	0	0	0	0	0	0	0	0	0
TRINITY_DN142080_c0_g1_i2	nr3c1	decreases^expression	decreases^expression	2.63649	-0.406047	0.315323	0.358894	0.817755	0.0500019	0.403392	0.475309	0.275193	0.799493	0.888426	0.0332451	0.243232	0.195953	0.605804	0.951112	0.351672	0.356629	1	0.118818	0.755404	1	0	0	0	0	0	0	0	0	0	0	0	0
TRINITY_DN167959_c3_g1_i4	nr3c1	decreases^expression	decreases^expression	4.25642	-1.10612	0.000829591	0.00162134	0.788182	0.0203028	0.26798	0.899063	0.0119475	0.194784	0.80741	0.0174783	0.169518	0.423209	0.173488	0.878031	0.388132	0.212751	1	0.339407	0.275018	0.940436	1	0	1	0	0	0	0	0	0	0	0	0
TRINITY_DN175226_c6_g2_i1	nr3c1	decreases^expression	decreases^expression	1.69787	-0.614111	0.25422	0.295754	0.675567	0.22961	0.746881	0.728802	0.215262	0.742009	0.996789	0.0779849	0.374969	0.037079	0.945372	1	-0.198309	0.702014	1	0.117879	0.822769	1	0	0	0	0	0	0	0	0	0	0	0	0
TRINITY_DN167959_c3_g1_i2	nr3c1	decreases^expression	decreases^expression	0.193845	-1.51065	0.0186278	0.0274361	0.498952	0.445753	0.89413	0.261458	0.700228	0.975007	0.43534	0.510293	0.822782	0.276739	0.676927	0.965413	0.337145	0.598317	1	0.00354653	1	1	0	0	0	0	0	0	0	0	0	0	0	0
TRINITY_DN153719_c0_g2_i1	nr3c1	decreases^expression	decreases^expression	5.36321	-0.285511	0.370103	0.414792	0.468099	0.154389	0.649496	0.326546	0.344958	0.84624	0.591632	0.0721934	0.360698	0.322477	0.281957	0.891285	0.0282477	0.925643	1	-0.204594	0.49515	0.995358	0	0	0	0	0	0	0	0	0	0	0	0
TRINITY_DN155828_c0_g1_i2	nufip1	affects^expression	increases^expression	5.08832	2.09788	2.64396e-13	2.77159e-12	0.0118225	0.976881	1	-0.365773	0.204577	0.729372	-0.483953	0.0698743	0.354524	-0.253322	0.305508	0.897191	-0.105262	0.670557	1	-0.118605	0.631363	1	1	1	0	0	0	0	0	0	0	0	0	0
TRINITY_DN173203_c4_g1_i1	nvl	decreases^expression	increases^expression	3.08832	0.812434	0.0997956	0.12682	-0.00475825	0.978262	1	-0.465899	0.363764	0.858575	-1.99259	3.68612e-05	0.00240896	-0.292705	0.508988	0.933045	-0.0641994	0.885472	1	-1.46301	0.00121794	0.0488631	0	0	0	0	0	1	0	0	1	0	0	0
TRINITY_DN160257_c0_g2_i2	nvl	decreases^expression	increases^expression	6.73054	1.8995	1.5122e-13	1.65142e-12	-0.148088	0.535134	0.932094	-0.311294	0.230272	0.757577	-0.430387	0.0732035	0.363169	-0.199789	0.371923	0.909215	-0.168338	0.451896	1	-0.0820832	0.713689	1	1	1	0	0	0	0	0	0	0	0	0	0
TRINITY_DN160713_c0_g2_i1	osbpl7	affects^expression	increases^expression	6.56729	6.49992	5.37458e-26	2.64366e-24	-0.143849	0.753001	0.987563	-0.216202	0.66444	0.965934	-0.832169	0.0734556	0.363885	-0.789489	0.0639527	0.839034	-0.264999	0.531873	1	-0.55967	0.187749	0.882259	1	1	0	0	0	0	0	0	0	0	0	0
TRINITY_DN163370_c0_g1_i6	osbpl7	affects^expression	increases^expression	7.64807	7.48245	8.04667e-12	6.73357e-11	-0.157942	0.824084	0.998825	-0.184365	0.827661	0.995643	-1.1936	0.121435	0.454139	-0.365494	0.611937	0.951863	-0.200873	0.780202	1	-0.261277	0.71669	1	1	1	0	0	0	0	0	0	0	0	0	0
TRINITY_DN163370_c0_g1_i4	osbpl7	affects^expression	increases^expression	1.17012	4.7271	1.93897e-06	6.33432e-06	-1.76829	0.0682263	0.459023	-0.464897	0.654315	0.964175	-6.32262	1.98408e-05	0.00146477	-0.238396	0.74514	0.976562	-0.517346	0.480191	1	-0.381571	0.603506	1	1	1	0	0	0	1	0	0	0	0	0	0
TRINITY_DN167785_c0_g1_i5	phka2	affects^expression	decreases^expression	0.0217174	-1.09373	0.17712	0.213262	0.949604	0.262403	0.775772	0.686347	0.432159	0.893868	0.740845	0.381377	0.738037	-0.121049	0.902639	0.999001	0.0649259	0.942928	1	-0.325703	0.685393	1	0	0	0	0	0	0	0	0	0	0	0	0
TRINITY_DN167785_c0_g1_i3	phka2	affects^expression	decreases^expression	2.79362	-1.23437	0.000312294	0.000665106	0.812711	0.0191908	0.261034	1.08785	0.00297322	0.0841246	0.82465	0.0175226	0.169734	0.430577	0.185738	0.881583	0.389437	0.231994	1	0.531512	0.101321	0.732262	1	0	1	0	1	0	0	0	0	0	0	0
TRINITY_DN172776_c5_g2_i6	plcxd1	affects^expression	decreases^expression	2.11401	5.69999	3.70116e-09	1.98241e-08	0.903264	0.286923	0.794289	-1.92449	0.0568362	0.434811	-0.19706	0.814274	0.960994	-0.509423	0.454212	0.919909	-0.044462	0.948595	1	-1.99272	0.00467493	0.129367	1	1	0	0	0	0	0	0	1	0	0	0
TRINITY_DN167266_c5_g1_i8	plcxd1	affects^expression	decreases^expression	0.50193	4.16041	9.64802e-06	2.7506e-05	0.902534	0.310449	0.815639	0.240662	0.844243	0.998028	0.524071	0.547405	0.843663	-0.122906	0.867141	0.9954	-0.00537467	0.996214	1	-0.366682	0.608743	1	1	1	0	0	0	0	0	0	0	0	0	0
TRINITY_DN167266_c5_g1_i6	plcxd1	affects^expression	decreases^expression	3.01549	7.01246	2.31582e-13	2.45673e-12	0.0777458	1	1	-0.436265	0.604853	0.953016	0.137009	0.980619	1	-0.837793	0.182756	0.880634	-0.456757	0.465682	1	-0.291976	0.640556	1	1	1	0	0	0	0	0	0	0	0	0	0
TRINITY_DN176156_c1_g2_i4	prss16	affects^expression	decreases^expression|increases^expression	8.05971	0.918926	5.84833e-06	1.73765e-05	0.175224	0.381229	0.863556	0.240518	0.256205	0.783138	0.244805	0.220882	0.591586	-0.137924	0.451613	0.919877	-0.100112	0.584855	1	-0.147112	0.422026	0.987981	1	1	0	0	0	0	0	0	0	0	0	0
TRINITY_DN171908_c1_g3_i3	rpl35	decreases^expression	decreases^expression	2.32747	-0.815412	0.0138274	0.0208815	0.0323903	0.937471	1	-0.254606	0.475637	0.912201	-0.128341	0.691635	0.913783	-0.0835147	0.79772	0.985351	-0.229476	0.468976	1	-0.175226	0.577816	1	0	0	0	0	0	0	0	0	0	0	0	0
TRINITY_DN171908_c1_g1_i1	rpl35	decreases^expression	decreases^expression	4.24739	-1.42613	1.10669e-06	3.79524e-06	-0.000145305	0.991643	1	-0.241521	0.442188	0.898757	-0.235068	0.415895	0.762093	0.0219843	0.938258	1	-0.255081	0.355322	1	-0.113273	0.681538	1	1	0	1	0	0	0	0	0	0	0	0	0
TRINITY_DN171908_c1_g2_i1	rpl35	decreases^expression	decreases^expression	4.35283	-0.877542	0.00139995	0.00260685	-0.0155653	0.947378	1	-0.22806	0.441278	0.898506	-0.129439	0.632491	0.887077	-0.0779453	0.763984	0.979097	-0.262506	0.310636	1	-0.107516	0.677975	1	1	0	1	0	0	0	0	0	0	0	0	0
TRINITY_DN174228_c2_g4_i2	rpl36	decreases^expression	decreases^expression	6.84229	-1.26187	1.45024e-06	4.86464e-06	0.0226659	0.938788	1	-0.134862	0.632367	0.959224	-0.0352642	0.886593	0.984195	0.0940243	0.700771	0.969464	-0.108797	0.656792	1	-0.0777271	0.750761	1	1	0	1	0	0	0	0	0	0	0	0	0
TRINITY_DN174228_c2_g4_i1	rpl36	decreases^expression	decreases^expression	0.390395	-1.5197	0.000923142	0.00178604	-0.0549043	0.893265	1	-0.382332	0.434659	0.895518	-0.0770227	0.855273	0.974834	0.203204	0.649959	0.958621	-0.0547339	0.932423	1	-0.19043	0.680821	1	1	0	1	0	0	0	0	0	0	0	0	0
TRINITY_DN175227_c1_g2_i4	rpl6	increases^expression	affects^cotreatment|decreases^expression	8.15533	-1.04101	1.31139e-05	3.63915e-05	-0.126819	0.592143	0.952225	-0.151063	0.557525	0.938621	-0.207609	0.382795	0.739094	0.05615	0.80137	0.985567	-0.0595239	0.789735	1	0.141249	0.52665	0.999343	1	0	1	0	0	0	0	0	0	0	0	0
TRINITY_DN176048_c0_g6_i1	rpl6	increases^expression	affects^cotreatment|decreases^expression	6.07249	-0.832355	0.000989145	0.00190249	-0.535327	0.0338951	0.339884	0.147786	0.58811	0.94873	0.0110987	0.972588	1	0.0675405	0.775642	0.981465	0.156801	0.507512	1	0.0379475	0.872948	1	1	0	1	0	0	0	0	0	0	0	0	0
TRINITY_DN160209_c0_g2_i2	rsph9	affects^expression	decreases^expression	6.18482	1.31517	5.59587e-06	1.67016e-05	-0.264922	0.335418	0.836505	-0.206806	0.488131	0.915392	-0.51247	0.063396	0.338343	-0.207187	0.421724	0.915592	-0.173107	0.50211	1	-0.0569476	0.825261	1	1	1	0	0	0	0	0	0	0	0	0	0
TRINITY_DN143680_c0_g1_i2	rspry1	affects^expression	increases^expression	1.79104	-0.478693	0.261401	0.303294	-0.05977	0.880126	1	-0.237642	0.607912	0.95368	-0.135343	0.742664	0.934383	-0.322084	0.425926	0.916032	-0.125006	0.760903	1	-0.514746	0.2055	0.901751	0	0	0	0	0	0	0	0	0	0	0	0
TRINITY_DN155410_c0_g1_i1	rspry1	affects^expression	increases^expression	6.0784	2.16933	6.36439e-15	8.63629e-14	-0.0936214	0.712739	0.98086	0.139425	0.616223	0.955412	-0.178684	0.485245	0.807266	-0.298478	0.212044	0.88666	-0.156307	0.51328	1	-0.154112	0.519074	0.999343	1	1	0	0	0	0	0	0	0	0	0	0
TRINITY_DN148372_c0_g1_i2	sdad1	affects^expression	increases^expression	6.35796	1.36833	3.32202e-06	1.03731e-05	-0.592696	0.0341297	0.34092	-0.915554	0.00268644	0.0792034	-0.838188	0.00277676	0.0555139	-0.166994	0.522935	0.935291	-0.0721974	0.782516	1	-0.0627826	0.810239	1	1	1	0	0	1	1	0	0	0	1	0	0
TRINITY_DN166411_c4_g2_i2	sesn2	affects^expression	increases^expression	6.07217	2.50906	1.47487e-16	2.47883e-15	0.0923014	0.750514	0.987159	-0.212689	0.476089	0.912201	-0.319863	0.246375	0.618939	-0.265978	0.300501	0.894449	-0.114401	0.656038	1	-0.232135	0.366083	0.974385	1	1	0	0	0	0	0	0	0	0	0	0
TRINITY_DN166411_c4_g2_i6	sesn2	affects^expression	increases^expression	0.855532	0.771636	0.216999	0.256413	-0.380948	0.524782	0.927815	0.322121	0.629719	0.958285	0.178256	0.78985	0.952587	0.32431	0.556815	0.940831	0.0559151	0.926685	1	0.147262	0.793102	1	0	0	0	0	0	0	0	0	0	0	0	0
TRINITY_DN167829_c3_g2_i3	sfpq	increases^expression	decreases^expression	1.10075	-1.61664	0.0239473	0.034478	0.464535	0.539165	0.933813	-2.08077	0.00987115	0.175318	-1.14985	0.104375	0.425384	0.433267	0.525624	0.935466	0.792359	0.245884	1	-0.163357	0.81112	1	0	0	0	0	1	0	0	0	0	0	0	0
TRINITY_DN167829_c3_g2_i5	sfpq	increases^expression	decreases^expression	7.59464	0.0795529	0.74437	0.775939	-0.64769	0.00589649	0.138861	-0.766249	0.00269872	0.0794401	-0.763086	0.00118262	0.0315093	-0.0717508	0.744221	0.97626	-0.0569989	0.795579	1	-0.00496631	0.982091	1	0	0	0	1	1	1	0	0	0	0	1	0
TRINITY_DN167829_c3_g2_i4	sfpq	increases^expression	decreases^expression	0.905239	0.370569	0.793088	0.820222	-2.00737	0.0919018	0.522797	1.3781	0.293347	0.812032	1.84192	0.156066	0.509242	0.116629	0.91742	1	-0.643785	0.564531	1	0.448382	0.686558	1	0	0	0	0	0	0	0	0	0	0	0	0
TRINITY_DN165329_c2_g4_i11	sp1	decreases^expression	increases^expression	5.84367	1.26961	1.95317e-08	9.20633e-08	0.370732	0.0934628	0.526359	0.322409	0.168025	0.67684	0.406959	0.0656489	0.343656	-0.205745	0.30803	0.897956	-0.135692	0.501518	1	-0.0542428	0.788216	1	1	1	0	0	0	0	0	0	0	0	0	0
TRINITY_DN22280_c0_g2_i1	star	decreases^expression|increases^expression	increases^expression	0.935892	-8.49598	9.84924e-10	5.85824e-09	-5.10955	1.58885e-05	0.00402677	-3.15977	0.0105359	0.182541	-4.58155	7.18715e-05	0.00408655	0.0146914	1	1	0.922436	0.537197	1	-0.472138	0.853573	1	1	0	1	1	0	1	0	0	0	0	0	0
TRINITY_DN173273_c5_g1_i6	suclg1	decreases^expression	increases^expression	5.54557	-2.26283	8.11464e-06	2.34938e-05	-0.428244	0.382949	0.864259	-0.0657982	0.902859	1	-0.0434257	0.918132	0.992702	0.37457	0.422452	0.915648	-0.105693	0.821559	1	-0.0873132	0.852333	1	1	0	1	0	0	0	0	0	0	0	0	0
TRINITY_DN150439_c0_g1_i1	suclg2	decreases^expression	decreases^expression	6.54497	-1.2699	1.35817e-08	6.59164e-08	-0.10004	0.651075	0.968833	-0.132923	0.580861	0.945993	0.0131285	0.959407	1	0.0433127	0.836023	0.992684	-0.181789	0.384449	1	-0.141937	0.497054	0.995583	1	0	1	0	0	0	0	0	0	0	0	0
TRINITY_DN161538_c0_g1_i5	synm	affects^expression	decreases^expression	5.11005	1.12104	0.00362501	0.00619378	0.579916	0.127606	0.602091	1.40867	0.00051936	0.0271373	1.20042	0.00188333	0.0427752	-0.0397588	0.908602	0.999915	0.0611607	0.859693	1	-0.101526	0.768652	1	1	1	0	0	1	1	0	0	0	1	0	0
TRINITY_DN161538_c0_g1_i4	synm	affects^expression	decreases^expression	-0.458147	-7.96192	0.0114453	0.0175897	0.186386	0.99737	1	0.12759	0.966929	1	2.0758	0.453619	0.787434	6.78814	0.0268747	0.720194	5.23484	0.0886604	1	0	1	1	0	0	0	0	0	0	0	0	0	0	0	0
TRINITY_DN161538_c0_g1_i6	synm	affects^expression	decreases^expression	0.885273	-2.45951	0.14999	0.183375	-0.256843	0.840661	1	-0.999598	0.601756	0.952264	0.179944	0.962282	1	-7.73388	0.00145804	0.205029	1.28743	0.430896	1	0.213274	0.897928	1	0	0	0	0	0	0	1	0	0	0	0	0
TRINITY_DN170345_c0_g1_i3	tbx1	affects^expression	increases^expression	-0.713857	5.66765	8.86535e-05	0.000209972	1.04704	0.495689	0.914712	1.82347	0.209979	0.736628	-0.0953215	1	1	0.30377	0.765839	0.979522	-1.43854	0.165801	1	-0.35465	0.731914	1	1	1	0	0	0	0	0	0	0	0	0	0
TRINITY_DN171526_c1_g1_i1	tbx1	affects^expression	increases^expression	1.22292	-7.38535	4.24214e-08	1.88477e-07	0.461713	0.691904	0.975992	-0.824753	0.473123	0.911315	-0.594097	0.550529	0.845078	-3.44465	0.13102	0.87043	1.68807	0.220382	1	-3.4997	0.13102	0.799504	1	0	1	0	0	0	0	0	0	0	0	0
TRINITY_DN171526_c1_g1_i4	tbx1	affects^expression	increases^expression	5.51231	-8.18715	2.74135e-42	4.09861e-40	0.0784552	0.877137	1	-0.137853	0.779801	0.990581	-0.129606	0.766463	0.943142	1.19297	0.0150196	0.603162	0.70808	0.167411	1	0.621224	0.210587	0.90409	1	0	1	0	0	0	0	0	0	0	0	0
TRINITY_DN173811_c0_g3_i2	tbx1	affects^expression	increases^expression	5.60786	-8.18925	4.7671e-68	1.8178e-65	-0.0598786	0.857469	1	-0.239482	0.531058	0.92846	-0.234668	0.502343	0.818897	0.913768	0.0244787	0.707859	0.845222	0.0364907	1	0.486725	0.233074	0.91869	1	0	1	0	0	0	0	0	0	0	0	0
TRINITY_DN171526_c1_g1_i6	tbx1	affects^expression	increases^expression	3.23387	-6.57257	8.1434e-50	1.67561e-47	-0.176935	0.603252	0.955358	-0.108012	0.772172	0.98928	-0.117319	0.727972	0.928825	0.762968	0.0819856	0.854645	0.0444511	1	1	1.06906	0.0138465	0.264946	1	0	1	0	0	0	0	0	0	0	0	0
TRINITY_DN160574_c2_g4_i13	tenm3	decreases^expression|increases^expression	decreases^expression	0.572991	3.5447	0.0133939	0.0202905	0.68151	0.685813	0.975811	2.31509	0.0920913	0.535707	1.93653	0.15736	0.510459	0.0614687	0.959423	1	-0.175453	0.88097	1	2.41361	0.0351465	0.445634	0	0	0	0	0	0	0	0	0	0	0	0
TRINITY_DN173075_c2_g2_i10	tenm3	decreases^expression|increases^expression	decreases^expression	5.10296	-0.214429	0.428527	0.473352	0.311162	0.262722	0.776045	0.37606	0.199742	0.723425	0.286246	0.30289	0.674423	0.380174	0.13501	0.87043	-0.0166668	0.949132	1	0.251575	0.322423	0.960923	0	0	0	0	0	0	0	0	0	0	0	0
TRINITY_DN160574_c2_g4_i2	tenm3	decreases^expression|increases^expression	decreases^expression	0.86461	2.79872	0.0118275	0.0181197	0.164165	0.91279	1	-8.21123	1.00859e-05	0.00128988	-3.48475	0.0014131	0.0355318	-0.204639	0.822002	0.989877	-0.773417	0.39757	1	-10.7663	1.66089e-11	5.47883e-09	0	0	0	0	1	1	0	0	1	0	0	0
TRINITY_DN169966_c1_g1_i3	tenm3	decreases^expression|increases^expression	decreases^expression	0.712137	1.38345	0.0100047	0.0155762	-0.0648346	0.914533	1	0.0605679	0.924703	1	-0.243618	0.640725	0.890398	-0.050534	0.923056	1	-0.440017	0.36143	1	0.382768	0.421728	0.98798	0	0	0	0	0	0	0	0	0	0	0	0
TRINITY_DN172088_c2_g1_i6	tenm3	decreases^expression|increases^expression	decreases^expression	1.45002	1.65131	0.000587434	0.00118272	-0.257203	0.609308	0.957299	0.0833172	0.870803	1	-0.0763526	0.893038	0.985888	-0.0363659	0.933134	1	-0.00767336	0.99144	1	0.187903	0.654819	1	1	1	0	0	0	0	0	0	0	0	0	0
TRINITY_DN160574_c2_g4_i19	tenm3	decreases^expression|increases^expression	decreases^expression	-0.171939	-0.161386	0.891462	0.908222	-0.404013	0.808179	0.996081	-3.61471	0.188354	0.708291	-9.46801	0.00286497	0.0565967	-1.32598	0.535014	0.937138	0.256136	0.904848	1	-9.02874	0.00391065	0.114709	0	0	0	0	0	1	0	0	1	0	0	0
TRINITY_DN173075_c2_g3_i1	tenm3	decreases^expression|increases^expression	decreases^expression	1.23111	0.942512	0.0214318	0.0311596	-0.537639	0.180783	0.690441	0.379225	0.382803	0.87059	-0.304015	0.450246	0.785299	-0.1755	0.634386	0.956964	0.0755823	0.839524	1	0.171975	0.638418	1	0	0	0	0	0	0	0	0	0	0	0	0
TRINITY_DN138930_c0_g1_i2	tnc	increases^expression	decreases^expression	1.89666	-1.82117	0.00303664	0.00527147	0.77785	0.218746	0.736669	0.693659	0.291521	0.81084	1.14209	0.0721025	0.360386	-0.657816	0.268908	0.889723	-0.499842	0.401715	1	-0.0149404	0.990094	1	1	0	1	0	0	0	0	0	0	0	0	0
TRINITY_DN169575_c2_g3_i5	tpm3	decreases^expression	decreases^expression|increases^expression	4.95016	-0.350586	0.190475	0.227851	-0.115463	0.662439	0.970908	-0.0857024	0.768188	0.98864	0.012187	0.971658	1	0.0836566	0.739508	0.975961	0.0190151	0.940883	1	0.0784509	0.755236	1	0	0	0	0	0	0	0	0	0	0	0	0
TRINITY_DN173150_c0_g1_i1	tpm3	decreases^expression	decreases^expression|increases^expression	4.74823	4.25178	8.24975e-29	5.1178e-27	-0.251488	0.438914	0.890518	0.0147721	0.984619	1	-0.263678	0.419679	0.76504	-0.32058	0.273277	0.889723	-0.0902615	0.75795	1	-0.128394	0.66066	1	1	1	0	0	0	0	0	0	0	0	0	0
TRINITY_DN174275_c0_g1_i1	tpm3	decreases^expression	decreases^expression|increases^expression	7.42342	-2.94826	3.49529e-09	1.87916e-08	-0.575049	0.226627	0.744578	0.441204	0.396142	0.877347	0.285491	0.568991	0.855057	1.61808	0.000435886	0.10098	1.59966	0.000503258	0.107153	0.93103	0.0397716	0.475893	1	0	1	0	0	0	1	1	0	0	0	1
TRINITY_DN168483_c0_g1_i1	trmt44	affects^expression	increases^expression	2.72145	0.858827	0.301194	0.344405	0.702023	0.397421	0.871587	0.619725	0.468602	0.909264	0.481196	0.567775	0.854325	-0.294087	0.688337	0.967893	0.102389	0.890197	1	1.02231	0.164756	0.855572	0	0	0	0	0	0	0	0	0	0	0	0
TRINITY_DN168483_c0_g1_i4	trmt44	affects^expression	increases^expression	1.33974	0.681282	0.1585	0.192752	0.208349	0.671057	0.972801	-0.0112806	0.992602	1	-0.113522	0.807221	0.958116	0.0465222	0.919372	1	-0.261806	0.553118	1	-0.509128	0.246726	0.926374	0	0	0	0	0	0	0	0	0	0	0	0
TRINITY_DN168776_c0_g1_i5	trmt44	affects^expression	increases^expression	3.45664	1.0111	0.00282793	0.00494135	-0.190764	0.559606	0.941425	-0.319956	0.369476	0.862057	-0.661502	0.0442485	0.282164	-0.11067	0.717433	0.972091	-0.121778	0.691087	1	-0.70471	0.0214293	0.342178	1	1	0	0	0	0	0	0	0	0	0	0
TRINITY_DN168483_c0_g1_i6	trmt44	affects^expression	increases^expression	0.582946	-0.345892	0.75632	0.786895	-2.49125	0.0409757	0.370735	0.109506	0.939125	1	0.98889	0.453178	0.787124	1.26404	0.27018	0.889723	1.35319	0.238798	1	1.74045	0.133037	0.803781	0	0	0	0	0	0	0	0	0	0	0	0
TRINITY_DN136780_c0_g1_i8	TSTD1	affects^expression	increases^expression	2.16821	0.153491	0.655598	0.693101	0.277926	0.407435	0.875039	0.493928	0.162976	0.66903	0.448037	0.184291	0.547065	0.0541102	0.864203	0.995263	-0.172812	0.582191	1	-0.0998952	0.748712	1	0	0	0	0	0	0	0	0	0	0	0	0
TRINITY_DN130669_c0_g1_i3	ttll11	affects^expression	decreases^expression	4.19478	2.86895	9.33887e-13	9.02909e-12	-0.135098	0.703078	0.978038	0.00343445	1	1	-0.353868	0.328278	0.695617	-0.379569	0.253368	0.888728	-0.142075	0.669003	1	-0.22083	0.505915	0.997419	1	1	0	0	0	0	0	0	0	0	0	0
TRINITY_DN140869_c0_g1_i1	ttll11	affects^expression	decreases^expression	0.833968	1.37077	0.0234901	0.0338749	-0.22256	0.70573	0.978671	-0.135404	0.852916	0.999224	-0.129735	0.831095	0.966823	-0.0497293	0.93136	1	-0.389293	0.472943	1	0.000929873	1	1	0	0	0	0	0	0	0	0	0	0	0	0
TRINITY_DN170624_c0_g2_i11	ube2a	decreases^expression	increases^expression	-0.121449	-1.93231	0.00785807	0.0125134	0.213058	0.785182	0.993207	0.44132	0.563273	0.940311	-0.47756	0.494096	0.813539	0.602016	0.400203	0.912412	0.758041	0.279185	1	0.741794	0.283944	0.942564	0	0	0	0	0	0	0	0	0	0	0	0
TRINITY_DN145576_c0_g1_i1	ube2a	decreases^expression	increases^expression	5.31299	-1.72508	4.17101e-09	2.21463e-08	-0.198389	0.49175	0.913535	-0.0147052	0.962986	1	-0.118635	0.67851	0.908061	0.375949	0.16906	0.877391	-0.0280886	0.919909	1	0.316677	0.246484	0.926374	1	0	1	0	0	0	0	0	0	0	0	0
TRINITY_DN145576_c0_g1_i3	ube2a	decreases^expression	increases^expression	2.32929	-3.35713	1.39818e-06	4.70673e-06	-0.519463	0.418643	0.8814	0.135982	0.849249	0.998625	-0.554784	0.388449	0.743264	0.469551	0.456919	0.920175	0.458858	0.467375	1	0.766203	0.225908	0.915437	1	0	1	0	0	0	0	0	0	0	0	0
TRINITY_DN170215_c2_g2_i9	vipas39	affects^expression	increases^expression	3.32473	-1.55619	9.34327e-06	2.66829e-05	0.240208	0.502307	0.918073	0.204426	0.586522	0.947885	0.398312	0.264055	0.63792	0.607359	0.0657269	0.839034	0.239231	0.472138	1	0.462092	0.160698	0.849456	1	0	1	0	0	0	0	0	0	0	0	0
TRINITY_DN170215_c2_g2_i4	vipas39	affects^expression	increases^expression	5.92953	0.18284	0.418259	0.463068	0.177504	0.431612	0.88772	0.0699945	0.769203	0.98864	0.117284	0.605047	0.87387	-0.113543	0.582821	0.946958	-0.13141	0.524995	1	-0.176918	0.391923	0.981918	0	0	0	0	0	0	0	0	0	0	0	0
TRINITY_DN175429_c0_g1_i7	wwc3	affects^expression	increases^expression	4.44894	2.02142	5.69395e-08	2.47686e-07	0.512504	0.151076	0.64321	-0.145274	0.699311	0.975007	0.103543	0.779199	0.948336	-0.375372	0.243909	0.888123	-0.308431	0.338551	1	0.305049	0.34287	0.9684	1	1	0	0	0	0	0	0	0	0	0	0
TRINITY_DN175270_c0_g1_i8	wwc3	affects^expression	increases^expression	5.84059	0.443399	0.0822207	0.106206	0.43225	0.0900255	0.517684	0.18011	0.503403	0.919783	0.413755	0.104591	0.425669	0.0551416	0.81321	0.987929	-0.00151072	0.995199	1	-0.379848	0.103542	0.735042	0	0	0	0	0	0	0	0	0	0	0	0
TRINITY_DN175429_c0_g1_i11	wwc3	affects^expression	increases^expression	4.14067	-7.46772	2.58719e-22	8.74261e-21	0.406912	0.518529	0.924965	0.190074	0.770002	0.988673	0.510796	0.415887	0.762093	0.106849	0.884986	0.99801	-0.659792	0.361652	1	-0.678019	0.395329	0.982749	1	0	1	0	0	0	0	0	0	0	0	0
TRINITY_DN175270_c0_g1_i10	wwc3	affects^expression	increases^expression	6.74993	3.43668	0.000849434	0.00165677	-0.292659	0.720615	0.982278	-0.48008	0.617533	0.956189	-1.59744	0.0689151	0.351977	-0.274213	0.739555	0.975963	-0.135969	0.86902	1	-0.0322542	0.968817	1	1	1	0	0	0	0	0	0	0	0	0	0
TRINITY_DN146402_c0_g1_i1	0			2.58799	12.607	0.00595852	0.00974118	11.177	0.0120947	0.205989	11.8589	0.00838143	0.159362	10.7222	0.0150121	0.155292	-2.01174	0.414394	0.915592	-1.14516	0.635269	1	-6.07461	0.0356805	0.448314	1	1	0	0	1	0	0	0	0	0	0	0
TRINITY_DN174675_c2_g5_i5	0			1.20592	11.3688	3.26507e-05	8.40359e-05	10.4013	0.000110117	0.0146227	0	1	1	0	1	1	-0.378702	0.786587	0.983659	-2.4884	0.0905387	1	-11.3066	1.08818e-06	0.000140028	1	1	0	1	0	0	0	0	1	0	0	0
TRINITY_DN174675_c2_g5_i1	0			1.13771	10.1754	0.00191854	0.00348067	10.2881	0.00176854	0.0724926	6.78242	0.0315642	0.329741	3.43305	0.384117	0.740125	0.98657	0.576967	0.945066	0.28883	0.870875	1	-10.1132	0.000229867	0.013233	1	1	0	1	0	0	0	0	1	0	0	0
TRINITY_DN175696_c2_g3_i1	0			2.38246	7.67365	0.0146375	0.0219875	9.20168	0.0041523	0.114272	12.4738	0.000275367	0.0172688	12.691	0.000224531	0.00971113	1.63839	0.360321	0.907523	2.25671	0.21516	1	3.66624	0.0561489	0.568326	0	0	0	1	1	1	0	0	0	0	1	0
TRINITY_DN170858_c0_g1_i1	0			-0.437734	9.48794	5.32183e-05	0.000131688	6.51643	0.00541263	0.132198	0	1	1	0	1	1	0.130764	0.917712	1	-0.926561	0.452861	1	-9.4258	2.21941e-06	0.000268162	1	1	0	1	0	0	0	0	1	0	0	0
TRINITY_DN168860_c1_g1_i2	0			6.50885	14.8213	2.22802e-21	6.76445e-20	6.21624	7.347e-06	0.00254476	7.07387	4.00941e-07	8.47445e-05	6.18054	7.77106e-06	0.000685767	-0.238715	0.740588	0.976013	-0.200903	0.780505	1	-0.359002	0.618776	1	1	1	0	1	1	1	0	0	0	1	1	0
TRINITY_DN150931_c0_g2_i2	0			0.670099	10.5529	4.81245e-09	2.52745e-08	6.11928	0.00127812	0.0605746	0	1	1	0	1	1	-0.671029	0.446047	0.918706	-0.404089	0.646511	1	-1.10674	0.212831	0.904098	1	1	0	1	0	0	0	0	0	0	0	0
TRINITY_DN162873_c0_g1_i1	0			-0.7032	5.66084	0.0234726	0.0338532	6.10196	0.012887	0.212784	9.61743	9.81009e-05	0.00788096	9.05429	0.00019989	0.00894321	0.650239	0.656263	0.960034	-0.0153117	1	1	2.82684	0.0434904	0.500315	0	0	0	0	1	1	0	0	0	0	0	0
TRINITY_DN161577_c3_g5_i4	0			-1.43245	3.8104	0.375117	0.419924	6.09709	0.0856151	0.507054	8.8814	0.0138944	0.211735	9.09814	0.0120864	0.13752	1.04493	0.660893	0.961105	-3.65653	0.238807	1	0.358726	0.924365	1	0	0	0	0	0	0	0	0	0	0	0	0
TRINITY_DN171587_c5_g2_i9	0			0.522139	3.66884	0.0312721	0.0439863	5.99558	0.00148443	0.0658977	4.14676	0.0202063	0.260017	3.67237	0.0331545	0.242888	0.466054	0.72554	0.973099	0.446166	0.738526	1	-0.170927	0.899498	1	0	0	0	1	0	0	0	0	0	0	0	0
TRINITY_DN161688_c0_g2_i2	0			-0.488308	3.66798	0.0372271	0.0515631	5.89477	0.00119054	0.0580816	4.64257	0.00835574	0.159019	4.43459	0.0139353	0.149241	-0.00821136	1	1	-0.202858	0.890973	1	1.34028	0.295556	0.947803	0	0	0	1	1	0	0	0	0	0	1	0
TRINITY_DN175477_c2_g6_i1	0			-0.0147079	9.13925	6.67736e-09	3.41753e-08	5.75352	0.00114503	0.0573397	0	1	1	4.53229	0.0263088	0.214412	0.534366	0.481668	0.92591	-0.686094	0.370218	1	0.606665	0.423785	0.988163	1	1	0	1	0	0	0	0	0	0	0	0
TRINITY_DN164753_c1_g1_i1	0			-0.00684824	8.17103	9.20793e-06	2.63362e-05	5.69972	0.00408043	0.113217	5.34935	0.00965928	0.172936	5.68837	0.00408043	0.0716212	-0.499873	0.596811	0.949734	-0.0633107	0.960059	1	2.62969	0.00680375	0.167802	1	1	0	1	1	1	0	0	1	1	1	0
TRINITY_DN168215_c0_g1_i4	0			0.191413	0.648395	0.711638	0.74522	5.38305	0.000299926	0.025959	3.95075	0.00585403	0.128457	4.29936	0.00244808	0.0510035	-0.080997	0.960842	1	0.837569	0.46781	1	-0.529492	0.664144	1	0	0	0	1	1	1	0	0	0	0	1	0
TRINITY_DN144898_c0_g1_i1	0			0.305499	8.80548	2.00236e-05	5.36718e-05	5.3176	0.0170446	0.246557	3.02918	0.356279	0.853558	5.77238	0.00785789	0.107084	0.683544	0.523156	0.935291	1.35577	0.206472	1	1.0877	0.30783	0.955376	1	1	0	0	0	1	0	0	0	0	0	0
TRINITY_DN169578_c6_g1_i6	0			2.98698	1.1066	0.420374	0.465125	5.2163	0.00081928	0.048029	5.55612	0.000509609	0.026778	5.88384	0.000254447	0.010629	0.539783	0.640865	0.957983	1.9134	0.105347	1	1.51789	0.192327	0.885849	0	0	0	1	1	1	0	0	0	0	1	0
TRINITY_DN174214_c5_g1_i3	0			-0.644946	4.97774	0.0605036	0.0803493	5.05262	0.0544091	0.418537	9.52327	0.000177693	0.0123506	10.1162	7.2433e-05	0.00411285	-2.08259	0.224816	0.887043	-4.81827	0.0265214	0.902812	2.10549	0.148539	0.830588	0	0	0	0	1	1	0	0	0	0	0	0
TRINITY_DN171257_c0_g2_i3	0			0.37518	9.94363	1.35494e-07	5.49326e-07	5.0385	0.0198848	0.265713	0	1	1	0	1	1	-0.854723	0.365178	0.907523	-0.937201	0.323824	1	0.546595	0.559789	1	1	1	0	0	0	0	0	0	0	0	0	0
TRINITY_DN139321_c0_g1_i2	0			1.53131	11.1411	3.79641e-13	3.8856e-12	4.98253	0.00831008	0.168652	0	1	1	3.53994	0.181626	0.543419	-0.851647	0.239297	0.88799	-0.348088	0.62832	1	0.218551	0.761363	1	1	1	0	1	0	0	0	0	0	0	0	0
TRINITY_DN176022_c1_g1_i4	0			5.1236	14.7012	1.42472e-36	1.51839e-34	4.9315	0.00278162	0.0933886	4.27164	0.0297548	0.319403	0	1	1	-0.617791	0.210189	0.884563	-0.0839724	0.86442	1	0.055317	0.910472	1	1	1	0	1	0	0	0	0	0	0	0	0
TRINITY_DN169457_c10_g1_i4	0			1.00242	10.6782	1.23735e-21	3.86977e-20	4.91484	0.003693	0.10734	5.81478	0.000119251	0.00919582	5.26419	0.000678597	0.0213837	-0.353852	0.468613	0.922934	-0.336418	0.490761	1	-0.485971	0.317968	0.959936	1	1	0	1	1	1	0	0	0	1	1	0
TRINITY_DN163343_c0_g3_i2	0			1.74797	11.1383	5.6718e-17	1.01213e-15	4.858	0.00649446	0.147321	4.29726	0.0374322	0.358156	4.40221	0.0236793	0.202403	-0.0210002	0.973916	1	-0.0586852	0.924189	1	0.143065	0.81358	1	1	1	0	1	0	0	0	0	0	0	0	0
TRINITY_DN164282_c0_g1_i2	0			-0.580936	6.71725	1.90643e-05	5.13404e-05	4.76357	0.0120104	0.205179	4.59977	0.020058	0.259312	5.09562	0.00545569	0.0858296	0.762895	0.315614	0.898955	1.1779	0.109139	1	3.47205	5.87019e-06	0.000629441	1	1	0	0	0	1	0	0	1	0	0	0
TRINITY_DN156552_c0_g2_i1	0			0.0218814	9.71134	1.94613e-13	2.088e-12	4.68592	0.0117719	0.203108	3.37242	0.288892	0.809317	-3.13564e-07	1	1	-0.330992	0.585464	0.947096	-0.161326	0.794951	1	-0.887462	0.145457	0.825472	1	1	0	0	0	0	0	0	0	0	0	0
TRINITY_DN169237_c0_g2_i3	0			1.62612	9.21204	2.86786e-20	7.69528e-19	4.52387	2.58092e-05	0.00573654	3.69781	0.00190299	0.063821	2.53131	0.0545767	0.313326	-0.105154	0.837938	0.993045	-0.196869	0.699677	1	0.352467	0.487168	0.994812	1	1	0	1	1	0	0	0	0	0	1	0
TRINITY_DN132170_c0_g1_i1	0			3.00745	12.2095	3.74399e-20	9.92444e-19	4.49966	0.0232214	0.285485	2.62315	0.525988	0.927121	4.40312	0.0232214	0.200445	0.286392	0.629795	0.955191	-0.186335	0.754445	1	0.67349	0.257937	0.930069	1	1	0	0	0	0	0	0	0	0	0	0
TRINITY_DN176704_c1_g1_i2	0			0.239866	9.60052	2.08208e-17	3.93005e-16	4.39982	0.0253716	0.298768	2.63507	0.517185	0.924143	3.82955	0.0938261	0.406035	-0.162532	0.74512	0.976562	0.0416493	0.939123	1	0.201367	0.686935	1	1	1	0	0	0	0	0	0	0	0	0	0
TRINITY_DN170183_c2_g8_i2	0			0.22403	9.28962	2.62407e-13	2.75351e-12	4.14935	0.045094	0.385815	1.84964	1	1	2.77	0.406518	0.755388	-0.172003	0.764283	0.9792	-0.2228	0.700703	1	1.17329	0.0408266	0.482627	1	1	0	0	0	0	0	0	0	0	0	0
TRINITY_DN174743_c0_g3_i1	0			0.745605	6.02456	0.000522591	0.00106376	4.0996	0.0109984	0.196339	1.21641	0.463423	0.907699	2.22861	0.145202	0.492776	0.159239	0.896133	0.99823	-0.13252	0.915709	1	-0.0552794	0.964804	1	1	1	0	0	0	0	0	0	0	0	0	0
TRINITY_DN161698_c10_g3_i4	0			1.07802	10.4245	2.22008e-24	9.42548e-23	4.06618	0.0351311	0.345037	0	1	1	1.54081	1	1	0.228352	0.597655	0.9498	-0.0522584	0.910575	1	0.0807857	0.857522	1	1	1	0	0	0	0	0	0	0	0	0	0
TRINITY_DN140245_c0_g2_i1	0			-0.707974	3.93651	0.380377	0.42532	4.03789	0.380377	0.863057	10.0839	0.0140111	0.212461	9.70927	0.0174563	0.169483	-3.82213	0.241524	0.88799	0.527062	0.872192	1	2.1959	0.379117	0.979605	0	0	0	0	0	0	0	0	0	0	0	0
TRINITY_DN167124_c7_g1_i3	0			1.18444	10.8334	1.49369e-09	8.56917e-09	4.03208	0.0801379	0.493905	5.04932	0.0154646	0.22404	5.06112	0.0128755	0.142443	-0.6913	0.428874	0.916354	-0.0668733	0.939475	1	-0.30918	0.723117	1	1	1	0	0	0	0	0	0	0	0	0	0
TRINITY_DN168857_c3_g3_i2	0			0.402451	9.87491	1.12854e-11	9.19736e-11	4.02061	0.0805338	0.495087	4.99981	0.00967912	0.173091	2.32071	0.680866	0.908871	-0.238712	0.731822	0.974003	-0.155474	0.825317	1	0.049299	0.944182	1	1	1	0	0	1	0	0	0	0	0	0	0
TRINITY_DN159536_c0_g3_i2	0			1.39258	10.6968	1.76995e-22	6.1203e-21	4.00091	0.0590161	0.432755	0	1	1	3.66499	0.0928636	0.404466	0.191972	0.686972	0.967602	0.0594114	0.902669	1	0.196612	0.678138	1	1	1	0	0	0	0	0	0	0	0	0	0
TRINITY_DN162895_c2_g2_i1	0			-0.191412	9.45715	6.06848e-11	4.39043e-10	3.94937	0.0797475	0.492588	4.20533	0.0667407	0.469853	3.94908	0.0797475	0.378901	-0.477326	0.484475	0.927106	-0.302774	0.65925	1	-0.411068	0.544514	1	1	1	0	0	0	0	0	0	0	0	0	0
TRINITY_DN156371_c0_g1_i1	0			2.11584	5.77052	7.32786e-05	0.000176637	3.91721	0.00395665	0.11113	4.84327	0.000709319	0.0334072	3.99603	0.00323592	0.0615806	-0.236596	0.816543	0.988525	-0.352876	0.728894	1	0.526123	0.604927	1	1	1	0	1	1	1	0	0	0	1	1	0
TRINITY_DN159458_c3_g1_i2	0			2.98185	12.386	1.14754e-37	1.30675e-35	3.71702	0.0537892	0.416874	0	1	1	0	1	1	-0.241624	0.547558	0.939123	0.193624	0.629533	1	0.131552	0.74325	1	1	1	0	0	0	0	0	0	0	0	0	0
TRINITY_DN171587_c5_g2_i11	0			1.16633	3.33153	0.00968114	0.0151165	3.65172	0.00504711	0.127319	1.68986	0.179464	0.696102	1.13701	0.352325	0.716439	-0.168837	0.87088	0.996017	-0.446277	0.664053	1	-0.21006	0.840303	1	0	0	0	1	0	0	0	0	0	0	0	0
TRINITY_DN171121_c0_g1_i10	0			0.257273	-1.15692	0.389597	0.434635	3.61575	0.0268663	0.306972	1.47146	0.348549	0.848372	2.58703	0.0982236	0.414222	0.533875	0.683647	0.966516	1.97389	0.148732	1	-0.312006	0.828346	1	0	0	0	0	0	0	0	0	0	0	0	0
TRINITY_DN176477_c5_g5_i1	0			0.776423	-0.856973	0.310861	0.354349	3.51114	0.000238798	0.0225577	2.06311	0.0265389	0.301739	2.48242	0.00657505	0.0962968	-0.705029	0.409547	0.914169	-0.30681	0.722575	1	-0.545483	0.552502	1	0	0	0	1	0	1	0	0	0	0	0	0
TRINITY_DN174258_c1_g1_i9	0			0.829338	10.6594	1.57248e-17	3.03147e-16	3.48944	0.158822	0.656605	3.56501	0.160129	0.666619	3.4418	0.158822	0.512403	-0.570527	0.311236	0.898347	-0.144637	0.799832	1	-1.28916	0.0238058	0.363953	1	1	0	0	0	0	0	0	0	0	0	0
TRINITY_DN144662_c0_g1_i1	0			0.554427	10.2839	2.10488e-19	5.08943e-18	3.4758	0.150929	0.642945	0	1	1	1.54761	1	1	-0.762391	0.130489	0.87043	-0.786342	0.119248	1	0.0317976	0.953745	1	1	1	0	0	0	0	0	0	0	0	0	0
TRINITY_DN159243_c5_g8_i1	0			-0.305615	4.95455	0.0193888	0.0284631	3.45411	0.217382	0.734852	0	1	1	0	1	1	-0.789028	0.553692	0.9406	-0.0919179	1	1	6.04882	2.19804e-07	3.38368e-05	0	0	0	0	0	0	0	0	1	0	0	0
TRINITY_DN170822_c3_g9_i3	0			-0.0304919	9.02982	1.77393e-11	1.39961e-10	3.42816	0.164766	0.66722	4.47032	0.0239564	0.284493	3.35925	0.257258	0.63013	0.195384	0.754172	0.977515	-0.0347552	0.967136	1	0.88504	0.148987	0.831598	1	1	0	0	0	0	0	0	0	0	0	0
TRINITY_DN165435_c1_g3_i7	0			1.07662	10.5926	1.885e-19	4.58982e-18	3.42071	0.15336	0.647526	3.64843	0.154968	0.658915	3.01172	0.401426	0.752306	-0.446894	0.388489	0.910516	-0.227365	0.662076	1	0.184375	0.724187	1	1	1	0	0	0	0	0	0	0	0	0	0
TRINITY_DN176397_c1_g1_i1	0			-0.306764	-0.729305	0.471553	0.51616	3.34681	0.00488723	0.125546	1.43651	0.220808	0.748923	2.28526	0.046684	0.290475	-1.95895	0.0774919	0.853508	-1.63919	0.147011	1	-1.66093	0.142516	0.820882	0	0	0	1	0	0	0	0	0	0	0	0
TRINITY_DN128930_c0_g2_i1	0			1.06783	-1.39093	0.147964	0.1811	3.34112	0.00261599	0.0901583	2.15505	0.0468922	0.397854	2.05773	0.0505974	0.302247	1.40529	0.130783	0.87043	-0.206062	0.861005	1	-0.341173	0.7573	1	0	0	0	1	0	0	0	0	0	0	0	0
TRINITY_DN164320_c0_g1_i2	0			-0.125339	9.33734	1.81458e-07	7.19806e-07	3.32377	0.30099	0.807745	2.55106	0.552463	0.935187	0	1	1	-0.18169	0.841831	0.993526	-0.671415	0.45352	1	0.343758	0.700866	1	1	1	0	0	0	0	0	0	0	0	0	0
TRINITY_DN336105_c0_g1_i1	0			-0.617104	0.324792	0.761867	0.792032	3.29631	0.00179997	0.0729894	3.41623	0.00169749	0.0590907	3.28092	0.00212087	0.0462983	0.637161	0.503767	0.932977	0.671434	0.492337	1	-1.10651	0.267506	0.93749	0	0	0	1	1	1	0	0	0	0	1	0
TRINITY_DN134657_c0_g1_i5	0			-0.692894	0.352368	0.826166	0.849738	3.28577	0.00251611	0.0878288	2.29531	0.0366098	0.354119	3.10179	0.00453934	0.0765719	0.396941	0.689734	0.968092	0.893905	0.325381	1	0.234877	0.857738	1	0	0	0	1	0	1	0	0	0	0	0	0
TRINITY_DN149407_c0_g1_i3	0			0.689835	10.5599	6.10993e-17	1.08573e-15	3.27637	0.252129	0.766483	3.46957	0.160932	0.667095	2.96482	0.406941	0.755878	-0.406485	0.475545	0.923753	-0.644404	0.259301	1	-0.982164	0.0870005	0.686153	1	1	0	0	0	0	0	0	0	0	0	0
TRINITY_DN150564_c0_g1_i3	0			0.228764	3.39455	0.00417614	0.00704767	3.2505	0.00534851	0.131552	2.20879	0.0588369	0.442704	2.35311	0.0361627	0.254227	0.406064	0.663702	0.96164	0.524464	0.574539	1	0.587972	0.526232	0.999343	1	1	0	1	0	0	0	0	0	0	0	0
TRINITY_DN172357_c4_g1_i8	0			-0.0528579	4.46567	0.000122256	0.000281334	3.20367	0.00338373	0.102583	2.69686	0.0170217	0.236169	6.07895	2.23268e-07	3.55552e-05	-0.676347	0.408481	0.914169	-0.0635557	0.939332	1	2.4566	0.0029886	0.0942492	1	1	0	1	0	1	0	0	1	0	0	0
TRINITY_DN166540_c4_g6_i1	0			-0.106462	9.04935	1.70268e-12	1.585e-11	3.19872	0.252156	0.766483	1.82602	1	1	1.56425	1	1	0.225365	0.702351	0.969821	0.352755	0.546004	1	0.300242	0.609908	1	1	1	0	0	0	0	0	0	0	0	0	0
TRINITY_DN169154_c0_g1_i7	0			0.283532	9.30336	1.91131e-11	1.49946e-10	3.16811	0.261372	0.774815	4.87227	0.0116776	0.192943	1.54648	1	1	-0.131373	0.844596	0.994204	-0.0307768	0.967498	1	1.18207	0.0668775	0.612538	1	1	0	0	0	0	0	0	0	0	0	0
TRINITY_DN175527_c0_g1_i12	0			0.518988	10.1536	8.40165e-20	2.13843e-18	3.16534	0.241344	0.757891	0	1	1	2.68192	0.397625	0.749927	-0.616503	0.203786	0.882191	-0.132543	0.789274	1	-0.243177	0.618993	1	1	1	0	0	0	0	0	0	0	0	0	0
TRINITY_DN176259_c2_g2_i5	0			0.0627604	9.55755	5.96091e-16	9.28982e-15	3.13409	0.245218	0.76099	3.81651	0.0879343	0.525275	2.58168	0.669364	0.904468	0.0453669	0.936469	1	-0.31688	0.546692	1	-0.1985	0.709074	1	1	1	0	0	0	0	0	0	0	0	0	0
TRINITY_DN173496_c1_g6_i2	0			-0.368359	7.98713	1.46217e-06	4.9011e-06	3.11358	0.285582	0.792923	0	1	1	2.74194	0.435642	0.775849	0.769319	0.344951	0.903893	1.16866	0.150129	1	1.638	0.0457051	0.514192	1	1	0	0	0	0	0	0	0	0	0	0
TRINITY_DN167408_c3_g2_i1	0			-0.445133	-1.9527	0.0756648	0.0984761	3.10864	0.00703956	0.153339	2.66694	0.0207314	0.263759	2.53869	0.0236858	0.202403	1.21873	0.30577	0.897191	1.47218	0.187008	1	2.03644	0.0574601	0.573415	0	0	0	1	0	0	0	0	0	0	0	0
TRINITY_DN175384_c0_g5_i5	0			1.51993	11.3965	4.45144e-24	1.81392e-22	3.10543	0.242715	0.759091	3.17375	0.27671	0.800095	3.13876	0.242715	0.615323	-0.928339	0.0596114	0.837481	0.133664	0.785348	1	-1.74839	0.000524897	0.0259415	1	1	0	0	0	0	0	0	1	0	0	0
TRINITY_DN173669_c0_g1_i8	0			-0.677809	4.02326	0.0404808	0.0557042	3.09879	0.138537	0.623242	5.31086	0.00473036	0.113978	5.36272	0.00358923	0.0659809	-0.509415	0.726215	0.973357	-0.503766	0.726215	1	5.74014	1.03197e-05	0.00103606	0	0	0	0	1	1	0	0	1	0	0	0
TRINITY_DN176646_c3_g4_i1	0			0.882566	3.6611	4.25801e-06	1.30161e-05	3.04483	9.11376e-05	0.0130286	1.47641	0.0575476	0.437038	2.13404	0.00468899	0.0781135	-0.288193	0.64388	0.958002	-0.631409	0.309743	1	-0.026024	0.970514	1	1	1	0	1	0	1	0	0	0	0	0	0
TRINITY_DN170722_c0_g3_i6	0			0.398959	4.65386	0.00056076	0.00113451	3.01004	0.0167679	0.244198	1.19718	0.340557	0.843393	1.08281	0.369452	0.729166	-1.224	0.228575	0.887043	-0.0992277	0.921298	1	-0.189556	0.850072	1	1	1	0	0	0	0	0	0	0	0	0	0
TRINITY_DN173970_c4_g2_i5	0			-0.430751	9.53825	0.000653798	0.00130452	2.99754	0.416086	0.880364	0	1	1	0	1	1	-1.51156	0.320417	0.899472	0.0631403	0.967789	1	-1.95312	0.204755	0.900796	1	1	0	0	0	0	0	0	0	0	0	0
TRINITY_DN175020_c2_g2_i4	0			4.32186	12.4001	2.76718e-43	4.35664e-41	2.9865	0.026036	0.302446	1.67074	0.495197	0.917875	-2.11953	0.857143	0.974834	-0.520357	0.222141	0.887043	-0.553667	0.194178	1	-1.917	1.31143e-05	0.0012432	1	1	0	0	0	0	0	0	1	0	0	0
TRINITY_DN158734_c0_g2_i8	0			0.860444	9.89442	1.37963e-18	3.0054e-17	2.98005	0.241682	0.757891	2.60227	0.517186	0.924143	0	1	1	0.460644	0.344456	0.903706	0.390508	0.424339	1	0.596246	0.221576	0.912639	1	1	0	0	0	0	0	0	0	0	0	0
TRINITY_DN169184_c5_g2_i1	0			0.124302	9.98619	6.16575e-13	6.12814e-12	2.97486	0.262	0.775348	2.88637	0.529351	0.928395	0.856132	1	1	-0.849648	0.190244	0.882191	-0.405434	0.527575	1	-0.786128	0.225785	0.915437	1	1	0	0	0	0	0	0	0	0	0	0
TRINITY_DN176436_c3_g8_i2	0			1.51049	5.01576	1.1272e-10	7.80852e-10	2.96424	2.77658e-05	0.00607398	0.109744	0.863601	1	0.985386	0.149144	0.498595	-0.204746	0.718995	0.972384	-0.948677	0.0975227	1	-1.91438	0.00110971	0.0454422	1	1	0	1	0	0	0	0	1	0	0	0
TRINITY_DN163477_c0_g1_i3	0			2.00215	9.95706	5.16516e-20	1.34937e-18	2.95087	0.0190531	0.259988	1.28094	0.657166	0.964591	0.827821	0.870954	0.979313	-0.65599	0.239994	0.88799	0.0227917	0.968446	1	-1.15311	0.040657	0.481718	1	1	0	0	0	0	0	0	0	0	0	0
TRINITY_DN160899_c1_g1_i2	0			1.00557	1.65604	0.13837	0.170482	2.94103	0.00961457	0.182262	4.01971	0.000940732	0.0401032	4.7603	0.000119632	0.00613417	0.637433	0.503957	0.932977	1.05874	0.261793	1	2.87661	0.00347482	0.105421	0	0	0	1	1	1	0	0	1	0	1	0
TRINITY_DN162694_c4_g2_i1	0			-0.0168541	10.249	4.08518e-14	4.89327e-13	2.86996	0.413219	0.879407	0	1	1	2.04993	1	1	-1.08651	0.0842037	0.855203	-1.35142	0.0331769	0.988662	-1.66715	0.00942987	0.206808	1	1	0	0	0	0	0	0	1	0	0	0
TRINITY_DN148171_c0_g1_i4	0			-0.535604	-0.0738977	0.965574	0.973373	2.83774	0.00669086	0.149205	1.14377	0.265852	0.791782	0.96253	0.326682	0.694596	-0.109733	0.926673	1	-0.406823	0.675049	1	-1.18924	0.207307	0.902821	0	0	0	1	0	0	0	0	0	0	0	0
TRINITY_DN164651_c2_g1_i2	0			-0.142519	-1.34764	0.143593	0.176259	2.83135	0.00269144	0.0917696	2.54067	0.00840941	0.159675	1.97471	0.0309904	0.234453	0.739304	0.42053	0.915592	-0.161819	0.940921	1	-2.23644	0.0339419	0.437493	0	0	0	1	1	0	0	0	0	0	1	0
TRINITY_DN176263_c3_g1_i1	0			0.0672032	9.34552	7.09827e-15	9.5418e-14	2.80885	0.401924	0.872779	3.09067	0.279951	0.802121	0	1	1	-0.172168	0.748135	0.977332	-0.13106	0.811902	1	0.601327	0.258103	0.930506	1	1	0	0	0	0	0	0	0	0	0	0
TRINITY_DN175139_c1_g1_i1	0			0.208342	9.93733	4.67386e-20	1.22434e-18	2.80722	0.395602	0.871007	0	1	1	2.78	0.395602	0.748592	-0.386193	0.411267	0.914759	-0.422997	0.363975	1	-0.596886	0.200241	0.896084	1	1	0	0	0	0	0	0	0	0	0	0
TRINITY_DN171371_c5_g7_i1	0			1.92279	-1.23394	0.0429391	0.0587814	2.80377	2.95845e-05	0.00624188	1.62273	0.0145792	0.216728	1.88356	0.00353987	0.0655081	-0.504793	0.410576	0.914659	-0.35323	0.564829	1	-0.652114	0.276688	0.941797	0	0	0	1	0	1	0	0	0	0	0	0
TRINITY_DN176671_c1_g4_i2	0			0.498352	1.88867	0.362316	0.406833	2.8034	0.183101	0.693557	-2.07402	0.319408	0.830988	-2.4129	0.180168	0.541625	-1.73772	0.314015	0.898889	-0.658432	0.696822	1	-7.56341	0.000961107	0.0408873	0	0	0	0	0	0	0	0	1	0	0	0
TRINITY_DN173923_c2_g3_i1	0			1.32403	11.0338	1.96718e-18	4.20163e-17	2.79646	0.406773	0.874923	0	1	1	1.56417	1	1	-0.533407	0.346226	0.904386	-0.0675777	0.905544	1	-0.665531	0.239136	0.921819	1	1	0	0	0	0	0	0	0	0	0	0
TRINITY_DN173274_c0_g1_i1	0			-0.598553	6.66526	0.000262428	0.000566804	2.79186	0.446306	0.894578	6.58526	0.000402285	0.0227716	4.72073	0.0231155	0.199922	-0.72537	0.467884	0.922934	0.798078	0.39572	1	3.68081	0.00014628	0.00911539	1	1	0	0	1	0	0	0	1	0	0	0
TRINITY_DN384552_c0_g1_i1	0			0.496317	9.76159	2.43702e-17	4.5586e-16	2.78262	0.399436	0.871778	3.0938	0.27736	0.800457	0	1	1	-0.00410805	1	1	0.0813629	0.878476	1	0.428905	0.395777	0.982843	1	1	0	0	0	0	0	0	0	0	0	0
TRINITY_DN175258_c1_g1_i3	0			3.21082	10.2772	4.01163e-41	5.55797e-39	2.77683	0.0019696	0.0767961	1.72388	0.150396	0.652101	3.00099	0.000624895	0.0202598	-0.533739	0.173864	0.878031	-0.27641	0.480773	1	-0.489017	0.212385	0.904098	1	1	0	1	0	1	0	0	0	0	0	0
TRINITY_DN170832_c4_g1_i1	0			2.74462	12.2596	2.60576e-43	4.11809e-41	2.76425	0.387518	0.866661	0	1	1	2.76063	0.387518	0.742797	-0.0669699	0.854063	0.99513	-0.0505461	0.890245	1	-0.21778	0.546921	1	1	1	0	0	0	0	0	0	0	0	0	0
TRINITY_DN176160_c0_g2_i8	0			0.642604	10.4751	1.52238e-14	1.94397e-13	2.76061	0.413717	0.879484	1.83501	1	1	3.0868	0.259996	0.633374	-1.37111	0.0317977	0.745846	-0.241219	0.702318	1	-0.424004	0.499947	0.995726	1	1	0	0	0	0	0	0	0	0	0	0
TRINITY_DN171785_c0_g1_i2	0			4.91004	14.5202	2.30072e-46	4.21266e-44	2.75897	0.392656	0.869386	3.08945	0.270297	0.795454	0	1	1	-0.0659591	0.875338	0.996541	0.0396248	0.924985	1	-0.809187	0.0553303	0.564496	1	1	0	0	0	0	0	0	0	0	0	0
TRINITY_DN301981_c0_g1_i1	0			-0.010459	9.4432	2.58644e-12	2.33956e-11	2.75835	0.412301	0.879282	6.29908	6.30018e-05	0.00569263	7.26698	3.756e-07	5.55567e-05	-0.591777	0.347101	0.90491	-0.128983	0.842933	1	-0.0271289	0.971611	1	1	1	0	0	1	1	0	0	0	1	0	0
TRINITY_DN170858_c0_g3_i6	0			0.757599	1.19204	0.0904068	0.115884	2.74655	0.000199113	0.0201241	2.30281	0.0020991	0.0675808	1.87462	0.00847743	0.111788	-1.01423	0.108599	0.869832	-1.07153	0.0932192	1	0.21542	0.732155	1	0	0	0	1	1	1	0	0	0	0	1	0
TRINITY_DN160226_c0_g7_i4	0			0.0064733	9.42249	8.42498e-15	1.1177e-13	2.73423	0.402931	0.873399	1.82821	1	1	1.55611	1	1	-0.0418984	0.944531	1	-0.29319	0.591888	1	0.185016	0.734488	1	1	1	0	0	0	0	0	0	0	0	0	0
TRINITY_DN155008_c0_g1_i7	0			0.460472	8.17053	7.58535e-17	1.33197e-15	2.69963	0.039095	0.363767	2.08671	0.17416	0.687285	0.827194	0.867889	0.978517	-0.365056	0.473872	0.923597	-0.0670669	0.900182	1	-0.320906	0.530403	1	1	1	0	0	0	0	0	0	0	0	0	0
TRINITY_DN174214_c3_g3_i1	0			2.18896	-2.35458	0.00826741	0.013101	2.69872	0.0057056	0.136449	0.415926	0.662049	0.965934	1.71602	0.0680217	0.34972	-1.29706	0.137988	0.87043	-1.02872	0.245927	1	-2.1799	0.0153969	0.281139	0	0	0	1	0	0	0	0	0	0	0	0
TRINITY_DN173225_c6_g2_i2	0			-1.07029	2.78988	0.434735	0.479661	2.68837	0.445513	0.89383	-5.72054	0.206568	0.732091	-5.75388	0.10963	0.434809	-0.597096	0.824761	0.990141	0.103986	0.973521	1	-8.26999	0.0266944	0.385359	0	0	0	0	0	0	0	0	0	0	0	0
TRINITY_DN174414_c5_g2_i1	0			0.262146	7.04584	1.95565e-06	6.38578e-06	2.61757	0.200758	0.713684	4.39879	0.00738888	0.148152	3.11433	0.0891525	0.397357	-0.854499	0.33262	0.902219	0.257305	0.774979	1	1.85033	0.0380225	0.466598	1	1	0	0	1	0	0	0	0	0	0	0
TRINITY_DN174227_c7_g2_i3	0			0.50839	1.74271	0.242956	0.283945	2.59894	0.0917289	0.522527	3.35495	0.037974	0.360519	2.46006	0.110707	0.43669	0.484423	0.707082	0.970248	1.18463	0.359006	1	1.24524	0.333773	0.965088	0	0	0	0	0	0	0	0	0	0	0	0
TRINITY_DN175784_c0_g1_i13	0			-0.105916	6.3782	0.0029209	0.00509012	2.58189	0.175364	0.682922	-0.605119	1	1	0.135936	1	1	0.916492	0.516976	0.934775	-0.971959	0.493151	1	-5.8152	0.00107793	0.0446961	1	1	0	0	0	0	0	0	1	0	0	0
TRINITY_DN168566_c0_g4_i1	0			-0.10082	-2.42985	0.00136517	0.00254734	2.53128	0.000671079	0.0424969	1.42112	0.0593021	0.443855	1.88716	0.00960528	0.120287	1.07914	0.176035	0.878031	0.881824	0.258924	1	0.829131	0.330744	0.963873	1	0	1	1	0	1	0	0	0	0	0	0
TRINITY_DN166899_c2_g2_i2	0			0.440183	10.6381	1.02515e-07	4.24564e-07	2.52534	0.707817	0.979309	-0.000159603	1	1	2.74548	0.465471	0.794826	-1.08888	0.277119	0.889723	-0.56412	0.570555	1	-2.6339	0.0122664	0.246755	1	1	0	0	0	0	0	0	0	0	0	0
TRINITY_DN147756_c0_g1_i2	0			-0.350644	1.32674	0.539586	0.582604	2.50777	0.247685	0.763056	5.05076	0.0306836	0.324329	4.37645	0.0522845	0.306971	1.48998	0.384117	0.909967	1.30207	0.447692	1	0.612726	0.733152	1	0	0	0	0	0	0	0	0	0	0	0	0
TRINITY_DN176225_c0_g1_i4	0			5.31746	-1.37755	0.0462191	0.0628822	2.43002	0.0015722	0.0676469	0.285237	0.704898	0.975193	0.846989	0.246027	0.618829	0.837144	0.200241	0.882191	0.426692	0.512539	1	-1.83673	0.00622616	0.158375	0	0	0	1	0	0	0	0	1	0	0	0
TRINITY_DN105980_c0_g1_i1	0			2.63876	-1.83772	0.0164788	0.0245142	2.40541	0.00420615	0.115369	1.13812	0.172741	0.683725	2.08105	0.012117	0.137642	-1.2974	0.0834928	0.855203	-0.951027	0.206847	1	-1.47886	0.0492662	0.533534	0	0	0	1	0	0	0	0	0	0	0	0
TRINITY_DN141930_c0_g1_i1	0			0.591724	0.821483	0.272909	0.315181	2.38565	0.00168677	0.0705321	0.383343	0.629309	0.958211	1.72209	0.0211143	0.189504	-1.15101	0.0836509	0.855203	-0.48898	0.458643	1	-1.47738	0.0264195	0.383151	0	0	0	1	0	0	0	0	0	0	0	0
TRINITY_DN153775_c0_g1_i19	0			1.35168	4.32121	9.06668e-06	2.5979e-05	2.36204	0.00861792	0.171796	0.928324	0.329416	0.837177	2.53432	0.00483432	0.0793247	-0.264842	0.718831	0.972384	-0.492096	0.506467	1	0.672284	0.360846	0.973068	1	1	0	1	0	1	0	0	0	0	0	0
TRINITY_DN170096_c0_g2_i6	0			-0.206017	6.59066	1.34171e-06	4.53243e-06	2.34426	0.131714	0.610319	-1.42571	1	1	-1.44744	0.857143	0.974834	0.820177	0.303502	0.895991	0.401231	0.622392	1	2.46596	0.0026506	0.0864074	1	1	0	0	0	0	0	0	1	0	0	0
TRINITY_DN175024_c0_g1_i3	0			1.61202	9.71921	2.39979e-27	1.33527e-25	2.34212	0.289283	0.796855	-1.53086	1	1	2.06554	0.419526	0.76499	-0.258727	0.551093	0.939948	0.155396	0.722208	1	-0.345761	0.427051	0.988163	1	1	0	0	0	0	0	0	0	0	0	0
TRINITY_DN218280_c0_g1_i1	0			-0.489851	-2.253	0.0149473	0.0224156	2.33535	0.0137931	0.219991	0.316095	0.765006	0.98809	1.21156	0.192235	0.556908	-0.728222	0.528299	0.935747	0.195394	0.865191	1	-0.357421	0.772946	1	0	0	0	0	0	0	0	0	0	0	0	0
TRINITY_DN153473_c0_g2_i10	0			1.34893	7.9281	1.52628e-11	1.21903e-10	2.33452	0.0466601	0.39219	-1.19905	0.45243	0.90384	-3.44784	0.101183	0.419845	-0.622962	0.368195	0.90864	-0.395512	0.567979	1	-0.796408	0.250284	0.927994	1	1	0	0	0	0	0	0	0	0	0	0
TRINITY_DN164093_c2_g1_i8	0			6.68739	-2.93884	0.0222713	0.0322774	2.33432	0.0975263	0.537011	2.42448	0.0917493	0.53464	2.60967	0.0668001	0.346626	1.80288	0.1349	0.87043	-0.250528	0.831497	1	-2.33844	0.0577608	0.574484	0	0	0	0	0	0	0	0	0	0	0	0
TRINITY_DN175794_c0_g4_i5	0			1.1804	-6.35597	5.48259e-07	1.98847e-06	2.32961	0.032418	0.33385	0.0445053	0.974215	1	0.708262	0.506016	0.820645	4.67466	6.6547e-05	0.0310782	4.20757	0.000339557	0.0865849	2.88961	0.0108259	0.226229	1	0	1	0	0	0	1	1	0	0	0	1
TRINITY_DN174699_c3_g1_i1	0			0.459495	-0.873577	0.342866	0.387389	2.32002	0.0185938	0.257182	2.19081	0.029792	0.319428	3.11638	0.00220139	0.0474835	0.679582	0.437751	0.91764	0.21759	0.80514	1	-0.303205	0.756539	1	0	0	0	0	0	1	0	0	0	0	0	0
TRINITY_DN176573_c2_g2_i3	0			0.460914	10.268	2.30587e-16	3.77774e-15	2.31839	0.6724	0.972961	0	1	1	1.6204	1	1	-0.695852	0.219549	0.887006	-0.22535	0.69155	1	-0.846367	0.134356	0.806173	1	1	0	0	0	0	0	0	0	0	0	0
TRINITY_DN162074_c0_g1_i1	0			-0.0996428	9.34281	2.60287e-13	2.73334e-12	2.31816	0.672984	0.973274	3.51513	0.161113	0.667247	2.29321	0.672984	0.90618	-0.0823995	0.896169	0.99823	-0.530052	0.361813	1	0.252128	0.665979	1	1	1	0	0	0	0	0	0	0	0	0	0
TRINITY_DN125612_c0_g1_i1	0			0.320222	5.66847	0.000143417	0.000325755	2.27588	0.139711	0.624968	5.27895	0.000479318	0.0258495	5.51101	0.000217731	0.00946627	0.263319	0.79523	0.985068	-0.149085	0.881967	1	0.454203	0.649355	1	1	1	0	0	1	1	0	0	0	1	0	0
TRINITY_DN123686_c0_g1_i1	0			0.311203	6.26811	6.49332e-10	3.97128e-09	2.27382	0.0255796	0.300188	2.15623	0.0288743	0.313996	1.63189	0.134422	0.476223	-0.37979	0.561498	0.941659	-0.454959	0.487897	1	-0.186692	0.77352	1	1	1	0	0	0	0	0	0	0	0	0	0
TRINITY_DN166522_c5_g1_i1	0			1.17318	-0.28127	0.674753	0.710929	2.26802	0.000971502	0.0523729	2.78586	0.000115214	0.0089578	2.03535	0.00280125	0.0558583	-0.331895	0.589511	0.947494	0.142409	0.825151	1	0.149082	0.82421	1	0	0	0	1	1	1	0	0	0	0	1	0
TRINITY_DN109104_c0_g1_i1	0			4.47063	14.3527	1.10552e-51	2.36855e-49	2.26712	0.662839	0.970955	0	1	1	0	1	1	-0.608364	0.117955	0.869832	-0.0197276	0.959633	1	-1.73615	1.34557e-05	0.00126819	1	1	0	0	0	0	0	0	1	0	0	0
TRINITY_DN101369_c0_g1_i1	0			0.984231	8.15307	4.29188e-13	4.36796e-12	2.26571	0.123657	0.594271	1.83702	0.288518	0.808955	2.34131	0.123657	0.458687	0.792174	0.188655	0.882191	0.593716	0.324169	1	0.0912786	0.881236	1	1	1	0	0	0	0	0	0	0	0	0	0
TRINITY_DN170128_c3_g3_i1	0			0.0121447	9.71284	3.73674e-15	5.24532e-14	2.25975	0.671528	0.972801	0	1	1	0	1	1	-0.309404	0.580094	0.946232	-0.349432	0.531534	1	-0.645989	0.245233	0.926374	1	1	0	0	0	0	0	0	0	0	0	0
TRINITY_DN100883_c0_g1_i1	0			-0.15972	9.26543	5.17541e-14	6.09551e-13	2.25897	0.671026	0.972801	1.82774	1	1	1.56293	1	1	0.0188014	0.985099	1	-0.270041	0.625956	1	0.0576604	0.922555	1	1	1	0	0	0	0	0	0	0	0	0	0
TRINITY_DN46176_c0_g1_i1	0			0.82261	10.5962	2.08566e-17	3.93501e-16	2.25886	0.672341	0.972961	4.45814	0.0211656	0.266715	4.39767	0.0207999	0.187764	-0.478354	0.392672	0.910937	-0.342743	0.54221	1	-0.76071	0.175307	0.868499	1	1	0	0	0	0	0	0	0	0	0	0
TRINITY_DN169627_c2_g3_i1	0			1.04771	10.4266	1.86846e-19	4.55488e-18	2.25442	0.668928	0.972742	0	1	1	0	1	1	0.0991837	0.847108	0.994744	-0.0890665	0.865742	1	0.132961	0.796617	1	1	1	0	0	0	0	0	0	0	0	0	0
TRINITY_DN172448_c2_g1_i4	0			2.23175	-0.385597	0.467491	0.512145	2.25251	0.000129683	0.0157835	-10.8072	2.33691e-20	3.13326e-17	-10.8412	1.71726e-26	2.97402e-23	0.893091	0.0796664	0.854105	-0.629609	0.218837	1	-10.1774	5.02958e-24	4.64554e-21	0	0	0	1	1	1	0	0	1	0	1	0
TRINITY_DN174913_c0_g2_i1	0			1.19037	-0.8723	0.189666	0.227	2.22597	0.00183	0.0735943	0.933969	0.193219	0.716008	1.38024	0.0459857	0.288042	0.44925	0.485939	0.927984	0.805962	0.207482	1	0.0418307	0.958925	1	0	0	0	1	0	0	0	0	0	0	0	0
TRINITY_DN155773_c0_g1_i1	0			-0.584722	-0.271662	0.770406	0.799709	2.22249	0.00972664	0.18393	1.34452	0.12544	0.611468	0.927915	0.264338	0.63792	0.0725376	0.971919	1	0.16893	0.860224	1	-0.0852499	0.943373	1	0	0	0	1	0	0	0	0	0	0	0	0
TRINITY_DN154622_c0_g1_i3	0			0.61604	10.151	8.00088e-08	3.37613e-07	2.21046	0.702636	0.97785	0	1	1	3.6047	0.158779	0.512403	0.452898	0.629773	0.955191	0.295244	0.752814	1	-3.82966	0.000299058	0.0165955	1	1	0	0	0	0	0	0	1	0	0	0
TRINITY_DN153313_c0_g1_i2	0			0.493605	0	1	1	2.19375	0.68549	0.975758	10.3078	5.302e-11	2.86198e-08	10.7955	4.62229e-12	2.20829e-09	0	1	1	3.031	0.169958	1	10.3905	9.29866e-15	4.95406e-12	0	0	0	0	1	1	0	0	1	0	0	0
TRINITY_DN169514_c5_g2_i5	0			-1.31385	5.36407	0.151939	0.185517	2.16271	0.813915	0.997162	6.52768	0.0772235	0.499759	6.78373	0.0665839	0.346096	-1.79837	0.462206	0.92153	-0.942849	0.689239	1	4.22677	0.0740515	0.642752	0	0	0	0	0	0	0	0	0	0	0	0
TRINITY_DN172569_c2_g1_i1	0			-0.336724	7.0081	1.82059e-08	8.63823e-08	2.15654	0.25007	0.764692	-1.85337	1	1	-1.8783	0.857143	0.974834	-0.284403	0.69474	0.968834	0.108903	0.880109	1	1.01925	0.140451	0.816575	1	1	0	0	0	0	0	0	0	0	0	0
TRINITY_DN175401_c4_g1_i2	0			-1.08706	0	1	1	2.15645	0.717945	0.981762	8.78672	4.4807e-05	0.00436149	9.36164	1.27138e-05	0.00102208	0	1	1	-5.12548e-15	1	1	8.24541	5.12889e-06	0.000558369	0	0	0	0	1	1	0	0	1	0	0	0
TRINITY_DN170021_c3_g2_i1	0			0.15196	-0.832591	0.492276	0.536678	2.14975	0.127528	0.602021	3.41316	0.0200237	0.259112	4.30543	0.00411972	0.0720068	3.32972	0.00823484	0.488551	3.35328	0.00869142	0.529693	0.728118	0.59091	1	0	0	0	0	0	1	1	1	0	0	0	1
TRINITY_DN163583_c0_g2_i1	0			1.49435	5.17114	2.24718e-09	1.24719e-08	2.1244	0.00547454	0.133222	-0.362079	0.736851	0.981886	1.27871	0.0983858	0.414401	-0.837528	0.184376	0.881447	-0.43497	0.488669	1	-1.10325	0.0812103	0.666743	1	1	0	1	0	0	0	0	0	0	0	0
TRINITY_DN140890_c0_g1_i2	0			1.16803	6.29051	3.69033e-05	9.41128e-05	2.121	0.118209	0.581517	1.73022	0.231552	0.758338	3.03718	0.0252574	0.209876	0.448362	0.664307	0.961775	-0.658154	0.526165	1	0.794151	0.444649	0.989491	1	1	0	0	0	0	0	0	0	0	0	0
TRINITY_DN174892_c1_g4_i2	0			-0.679578	-2.26535	0.247913	0.289129	2.12095	0.354985	0.84782	-1.53526	0.507841	0.921256	0.154622	0.993	1	0.337705	0.873246	0.996411	-5.41182	0.043753	1	-1.67327	0.442178	0.989491	0	0	0	0	0	0	0	0	0	0	0	0
TRINITY_DN172149_c0_g1_i5	0			-0.0126607	-1.17472	0.399815	0.444579	2.11736	0.0939222	0.527315	4.70034	0.000931324	0.0398259	5.06393	0.000403897	0.0148958	1.22326	0.318839	0.899288	0.152626	1	1	1.80699	0.153633	0.840031	0	0	0	0	1	1	0	0	0	0	0	0
TRINITY_DN151522_c0_g1_i1	0			2.11948	8.99411	4.80979e-12	4.17522e-11	2.11678	0.0890136	0.515072	0.293538	1	1	-0.47233	1	1	-0.467781	0.530377	0.93597	-0.0897488	0.904719	1	-2.09743	0.00671269	0.166372	1	1	0	0	0	0	0	0	1	0	0	0
TRINITY_DN173185_c0_g2_i1	0			-0.532934	6.27265	9.21927e-08	3.84613e-07	2.09609	0.176918	0.684931	0.640837	1	1	2.00767	0.176918	0.536738	-0.794807	0.235972	0.887615	0.672348	0.307629	1	1.73409	0.00876017	0.1981	1	1	0	0	0	0	0	0	1	0	0	0
TRINITY_DN147109_c0_g2_i1	0			0.0171005	4.58481	0.00209281	0.00376658	2.09351	0.135038	0.617324	0.735984	0.684659	0.970902	-0.140795	0.958233	1	-0.786439	0.470085	0.923298	0.204863	0.853659	1	0.714397	0.50942	0.998762	1	1	0	0	0	0	0	0	0	0	0	0
TRINITY_DN145613_c0_g1_i2	0			0.445297	-4.59783	0.0015006	0.00277771	2.06803	0.139794	0.624968	1.52993	0.276639	0.800095	1.50649	0.276013	0.648441	0.260316	0.88447	0.997993	-0.0758415	1	1	-3.84544	0.0832947	0.673946	1	0	1	0	0	0	0	0	0	0	0	0
TRINITY_DN142414_c0_g1_i1	0			-0.762495	-0.210683	0.877796	0.895946	2.02796	0.412519	0.879282	1.7573	0.464454	0.908351	-0.730133	0.690036	0.912826	-3.12302	0.156398	0.877391	-6.97841	0.0143975	0.683619	-1.94664	0.350924	0.970401	0	0	0	0	0	0	0	0	0	0	0	0
TRINITY_DN157486_c3_g3_i1	0			1.09166	6.27165	1.06491e-14	1.39276e-13	2.009	0.0122528	0.207296	1.74091	0.0445576	0.388705	1.11422	0.205601	0.57357	-0.0245529	0.964854	1	0.347574	0.502715	1	0.335151	0.515605	0.999343	1	1	0	0	0	0	0	0	0	0	0	0
TRINITY_DN173621_c2_g2_i1	0			0.741066	-2.11953	0.00157215	0.00289957	2.00147	0.00389469	0.110643	0.313197	0.663525	0.965934	1.17405	0.0824049	0.384408	-1.03853	0.146562	0.871238	-0.826368	0.245632	1	-0.72969	0.285767	0.943717	1	0	1	1	0	0	0	0	0	0	0	0
TRINITY_DN173014_c1_g1_i1	0			-0.584255	-3.03366	0.00181917	0.00331675	1.99032	0.0305062	0.324203	0.875922	0.349864	0.849258	0.854493	0.34449	0.70985	2.04653	0.0299468	0.731663	1.93569	0.0486241	1	0.981656	0.377557	0.978939	1	0	1	0	0	0	0	0	0	0	0	0
TRINITY_DN164084_c14_g6_i2	0			1.04858	-0.256075	0.618454	0.657765	1.98943	0.000213142	0.0211432	1.43194	0.00958471	0.17249	1.46523	0.00572501	0.0885894	0.169205	0.726876	0.973469	0.334265	0.495648	1	0.181843	0.712811	1	0	0	0	1	1	1	0	0	0	0	1	0
TRINITY_DN172705_c0_g1_i2	0			4.09554	2.62515	0.190245	0.227608	1.96194	0.319526	0.822774	1.13288	0.556823	0.938364	1.1734	0.554399	0.847327	-0.887454	0.584835	0.947096	-0.865698	0.593941	1	-0.424035	0.793002	1	0	0	0	0	0	0	0	0	0	0	0	0
TRINITY_DN173970_c4_g2_i17	0			1.26615	6.98157	0.000692208	0.00137469	1.94959	0.33025	0.832305	2.71844	0.152833	0.655626	2.60605	0.164069	0.520195	0.652076	0.617104	0.953113	0.845206	0.517545	1	1.0973	0.402014	0.983667	1	1	0	0	0	0	0	0	0	0	0	0
TRINITY_DN168270_c1_g3_i2	0			2.53959	10.1937	1.37059e-16	2.31857e-15	1.94855	0.242131	0.758523	-1.91229	1	1	0.0893997	1	1	0.376669	0.555537	0.940831	0.0768084	0.905296	1	-0.757462	0.23789	0.92098	1	1	0	0	0	0	0	0	0	0	0	0
TRINITY_DN123800_c0_g1_i1	0			0.0941869	8.05888	4.09043e-16	6.534e-15	1.93521	0.212627	0.728156	1.59921	0.419842	0.888159	-1.94592	0.857143	0.974834	-0.470846	0.364615	0.907523	-0.474322	0.357117	1	-0.605298	0.24037	0.922551	1	1	0	0	0	0	0	0	0	0	0	0
TRINITY_DN63826_c0_g1_i1	0			0.0288669	-3.19916	6.11059e-05	0.000149524	1.93446	0.00915948	0.177072	1.40117	0.0637624	0.460268	1.61761	0.0273134	0.218099	0.568513	0.577539	0.945387	0.907244	0.259153	1	-0.0767586	1	1	1	0	1	1	0	0	0	0	0	0	0	0
TRINITY_DN175578_c0_g3_i7	0			0.23684	7.73166	1.00137e-14	1.31504e-13	1.9258	0.214179	0.730081	1.85627	0.27149	0.796355	0.242588	1	1	-0.0111822	0.987018	1	0.119756	0.821733	1	0.191452	0.715512	1	1	1	0	0	0	0	0	0	0	0	0	0
TRINITY_DN167810_c0_g1_i1	0			3.32824	7.55386	3.00629e-13	3.12384e-12	1.92044	0.0219422	0.277121	0.212108	0.885294	1	0.857499	0.33614	0.703359	-0.505246	0.450776	0.919877	-0.416977	0.533537	1	-1.4492	0.0334813	0.434371	1	1	0	0	0	0	0	0	0	0	0	0
TRINITY_DN166121_c0_g6_i1	0			0.385471	8.08431	1.29567e-16	2.20168e-15	1.89081	0.211181	0.726377	-1.94461	1	1	1.14138	0.613122	0.877855	0.0507004	0.922779	1	-0.295921	0.558856	1	-0.252583	0.620597	1	1	1	0	0	0	0	0	0	0	0	0	0
TRINITY_DN144675_c0_g1_i1	0			2.76896	-2.95552	0.00173324	0.003173	1.8852	0.056448	0.42335	0.198335	0.842165	0.997597	1.46474	0.133343	0.47512	0.0870079	0.930442	1	-0.387937	0.662607	1	-0.729578	0.412165	0.9863	1	0	1	0	0	0	0	0	0	0	0	0
TRINITY_DN166206_c0_g1_i8	0			-0.242613	-3.56753	0.000517305	0.00105402	1.87275	0.0564189	0.42335	2.18122	0.0314993	0.329708	2.15296	0.0290492	0.226445	1.36166	0.235835	0.887615	1.76906	0.110898	1	2.03305	0.0484931	0.530093	1	0	1	0	0	0	0	0	0	0	0	0
TRINITY_DN163255_c1_g1_i9	0			-0.18942	-0.921034	0.255363	0.2969	1.87021	0.0295227	0.321148	1.34482	0.128192	0.616132	1.85669	0.0303637	0.23181	-0.341119	0.680685	0.965955	-0.0884576	0.965213	1	0.838025	0.290873	0.947082	0	0	0	0	0	0	0	0	0	0	0	0
TRINITY_DN297876_c0_g1_i1	0			1.85861	-2.21013	0.00446642	0.00748919	1.85312	0.0242454	0.291406	0.548643	0.507783	0.921256	1.4731	0.0696905	0.35385	-0.49317	0.519477	0.934906	-0.504992	0.518142	1	-1.00312	0.183826	0.878708	1	0	1	0	0	0	0	0	0	0	0	0
TRINITY_DN166293_c4_g1_i3	0			1.55568	3.14779	0.0475502	0.0645116	1.83755	0.226432	0.744353	1.0623	0.480581	0.913276	0.907957	0.553438	0.846511	-0.900282	0.483342	0.926694	-1.20393	0.350994	1	-2.18572	0.0992098	0.726362	0	0	0	0	0	0	0	0	0	0	0	0
TRINITY_DN168377_c7_g1_i1	0			-0.0380986	5.32383	7.34783e-08	3.12627e-07	1.82403	0.0451129	0.385819	-0.0159536	1	1	2.00551	0.0277759	0.219942	-0.0397241	0.961602	1	-0.0720528	0.919912	1	-2.0871	0.00390056	0.114637	1	1	0	0	0	0	0	0	1	0	0	0
TRINITY_DN175794_c0_g4_i1	0			1.56354	-5.24758	5.46421e-07	1.98232e-06	1.82054	0.0602599	0.436577	-0.132308	0.891132	1	0.732486	0.443565	0.78079	3.57331	0.000245423	0.0733765	2.4102	0.0132852	0.65911	0.790007	0.469966	0.991149	1	0	1	0	0	0	1	0	0	0	0	0
TRINITY_DN162530_c2_g1_i2	0			0.176076	9.63689	2.73097e-18	5.72994e-17	1.80874	1	1	0	1	1	1.5393	1	1	-0.136303	0.779079	0.982004	0.0189505	0.972577	1	-0.146448	0.760701	1	1	1	0	0	0	0	0	0	0	0	0	0
TRINITY_DN156251_c0_g1_i1	0			1.32885	7.04166	3.00018e-08	1.36447e-07	1.80864	0.099092	0.541043	-1.34759	0.340156	0.843393	0.434663	0.721668	0.925945	-0.475715	0.566383	0.942852	-0.651048	0.432918	1	-1.32989	0.114313	0.762648	1	1	0	0	0	0	0	0	0	0	0	0
TRINITY_DN149449_c0_g1_i3	0			3.12729	9.44383	1.92285e-25	8.9598e-24	1.80748	0.0760634	0.482192	1.02049	0.479701	0.912801	0.759881	0.632493	0.887077	-0.412352	0.413859	0.915592	-0.280411	0.578419	1	-0.379497	0.451859	0.989491	1	1	0	0	0	0	0	0	0	0	0	0
TRINITY_DN140454_c0_g1_i1	0			2.10438	9.65904	9.11932e-22	2.90004e-20	1.7956	0.2138	0.729693	1.15766	0.652475	0.964076	0.791291	0.868288	0.978517	0.191657	0.707739	0.970269	-0.137186	0.789018	1	0.134106	0.793309	1	1	1	0	0	0	0	0	0	0	0	0	0
TRINITY_DN155572_c0_g1_i10	0			0.598492	-0.85508	0.170509	0.205976	1.78141	0.00611903	0.14224	1.30454	0.051475	0.415761	0.759055	0.232912	0.604458	0.502967	0.399922	0.912412	0.500113	0.40856	1	-0.188374	0.763938	1	0	0	0	1	0	0	0	0	0	0	0	0
TRINITY_DN276850_c0_g1_i1	0			1.53319	-1.01331	0.014597	0.0219306	1.77439	2.85374e-05	0.00608272	1.03926	0.0166839	0.233406	1.56541	0.000201304	0.00897966	0.497533	0.206926	0.88252	0.385158	0.33549	1	0.335117	0.402388	0.983667	0	0	0	1	0	1	0	0	0	0	0	0
TRINITY_DN168203_c2_g1_i1	0			-1.11131	-0.0351002	1	1	1.77388	0.160214	0.658565	4.5129	0.000800699	0.0360919	4.0498	0.00176776	0.0410936	-0.319358	0.901125	0.998558	-0.388613	0.795105	1	1.98603	0.0738722	0.642149	0	0	0	0	1	1	0	0	0	0	0	0
TRINITY_DN103893_c0_g1_i3	0			0.889133	-0.737279	0.109662	0.138264	1.77112	0.000270947	0.0245161	-0.505786	0.311806	0.826735	-0.671031	0.141933	0.487226	-0.630707	0.162932	0.877391	-0.58589	0.200244	1	-2.54147	3.3598e-07	4.86574e-05	0	0	0	1	0	0	0	0	1	0	0	0
TRINITY_DN168003_c7_g2_i7	0			1.50564	7.49798	7.36735e-19	1.66241e-17	1.76998	0.135284	0.617975	1.44086	0.251272	0.778426	1.1242	0.332605	0.700475	-0.153744	0.752047	0.977515	-0.0937063	0.850861	1	-0.250511	0.608015	1	1	1	0	0	0	0	0	0	0	0	0	0
TRINITY_DN166810_c1_g1_i15	0			2.38799	-2.19234	0.142669	0.175259	1.76278	0.296033	0.803468	1.59304	0.345699	0.846808	1.59405	0.343737	0.709096	0.479936	0.739594	0.975979	-0.256121	0.865019	1	-3.05286	0.0470586	0.5227	0	0	0	0	0	0	0	0	0	0	0	0
TRINITY_DN173720_c5_g12_i1	0			3.02753	5.36925	2.26102e-08	1.05155e-07	1.76188	0.0351691	0.345164	-0.32612	0.720487	0.980079	0.350374	0.733866	0.931182	0.65884	0.338144	0.902779	-0.186539	0.786293	1	0.806095	0.242023	0.924083	1	1	0	0	0	0	0	0	0	0	0	0
TRINITY_DN171396_c3_g5_i17	0			-0.560936	-3.99809	5.94645e-05	0.000145825	1.7618	0.0559431	0.422193	-0.261918	0.785741	0.991401	0.678257	0.468195	0.796479	1.75573	0.0961612	0.862929	1.37254	0.163684	1	0.405033	0.748326	1	1	0	1	0	0	0	0	0	0	0	0	0
TRINITY_DN162579_c2_g2_i5	0			0.853367	8.61378	1.6183e-18	3.496e-17	1.75249	0.301652	0.80832	-1.95817	1	1	-1.98366	0.857143	0.974834	-0.0231118	0.967266	1	0.0915579	0.859697	1	-1.00225	0.0485901	0.530635	1	1	0	0	0	0	0	0	0	0	0	0
TRINITY_DN169842_c2_g1_i2	0			1.32266	-1.67556	0.00843312	0.0133417	1.73516	0.00864662	0.17189	1.91664	0.00526236	0.121177	1.83055	0.00570528	0.088516	0.0347124	0.977333	1	0.130445	0.863843	1	0.59359	0.331313	0.96408	0	0	0	1	1	1	0	0	0	0	1	0
TRINITY_DN170011_c1_g4_i4	0			-0.0730723	-1.10464	0.54635	0.58905	1.71985	0.457051	0.899751	-9.2198	0.00682328	0.141487	-9.25374	0.00118587	0.0315554	-1.01843	0.594373	0.948634	-7.7676	0.00476803	0.383324	-7.87137	0.00431015	0.122588	0	0	0	0	1	1	0	1	1	0	0	0
TRINITY_DN168553_c1_g1_i7	0			6.69714	16.9435	1.75136e-32	1.41073e-30	1.71915	1	1	3.57437	0.165782	0.672774	2.74246	0.411406	0.75904	-1.127	0.0626904	0.839034	-1.02593	0.0895269	1	-1.55942	0.0108241	0.226229	1	1	0	0	0	0	0	0	0	0	0	0
TRINITY_DN165780_c4_g1_i1	0			-0.103153	-1.83383	0.134178	0.165735	1.71805	0.184064	0.69424	2.73478	0.0439176	0.386489	2.74576	0.0385402	0.262733	1.35838	0.26049	0.888728	0.896688	0.460229	1	2.74104	0.0245064	0.369319	0	0	0	0	0	0	0	0	0	0	0	0
TRINITY_DN143542_c0_g1_i2	0			2.68684	-3.60141	3.55689e-07	1.33742e-06	1.70806	0.0155621	0.233764	-0.456633	0.523313	0.926345	0.849806	0.219077	0.589635	-0.868235	0.200867	0.882191	-1.79482	0.00996945	0.570144	-2.66569	0.000262503	0.0148243	1	0	1	0	0	0	0	1	1	0	0	0
TRINITY_DN73865_c0_g1_i1	0			0.519122	-3.5165	0.000854112	0.0016648	1.70691	0.106344	0.555356	0.265206	0.809146	0.995158	1.16814	0.265248	0.638783	0.626925	0.565228	0.942695	0.827194	0.433777	1	-1.8637	0.0961971	0.717937	1	0	1	0	0	0	0	0	0	0	0	0
TRINITY_DN169471_c0_g4_i1	0			0.157896	-1.52764	0.0150858	0.022607	1.68962	0.00900572	0.175817	0.429293	0.526851	0.927528	1.32789	0.0387092	0.263152	0.414736	0.507587	0.933045	0.0892361	0.893032	1	-0.0244102	1	1	0	0	0	1	0	0	0	0	0	0	0	0
TRINITY_DN128054_c0_g1_i2	0			-1.55409	0.404158	0.966372	0.974058	1.68713	0.283891	0.791933	3.57204	0.0153887	0.223486	0.275054	1	1	-0.00935247	1	1	-0.311692	0.857427	1	5.24336	3.66524e-05	0.00290757	0	0	0	0	0	0	0	0	1	0	0	0
TRINITY_DN169048_c0_g1_i6	0			-0.627359	-1.88587	0.0431234	0.0590143	1.67258	0.0755357	0.480056	1.43397	0.138256	0.633796	1.84229	0.0522894	0.306971	0.429833	0.671947	0.963804	0.0163194	1	1	-0.0483001	1	1	0	0	0	0	0	0	0	0	0	0	0	0
TRINITY_DN166662_c1_g3_i13	0			2.33792	8.09074	3.1001e-21	9.25666e-20	1.67084	0.0704269	0.465748	-0.323149	0.791873	0.992419	1.30819	0.168768	0.525917	-0.213791	0.670291	0.963247	-0.123583	0.806183	1	-0.338784	0.499459	0.995649	1	1	0	0	0	0	0	0	0	0	0	0
TRINITY_DN171694_c1_g2_i2	0			2.68888	-2.36219	1.28244e-05	3.56569e-05	1.66793	0.00277545	0.0933067	0.729671	0.19881	0.721348	1.31029	0.0173803	0.169139	0.414878	0.41472	0.915592	-0.334066	0.51774	1	0.0519295	0.931347	1	1	0	1	1	0	0	0	0	0	0	0	0
TRINITY_DN156239_c5_g1_i8	0			0.726024	-5.37116	3.00221e-05	7.77662e-05	1.66793	0.134946	0.61704	1.49248	0.187424	0.706841	2.54674	0.0260013	0.213159	2.42849	0.0710635	0.845241	4.63407	0.000141277	0.0493448	-3.03737	0.197469	0.892132	1	0	1	0	0	0	0	1	0	0	0	0
TRINITY_DN164673_c0_g1_i2	0			-0.48734	-3.66659	0.019935	0.0291856	1.65167	0.289121	0.796463	1.10802	0.478324	0.912652	1.83899	0.239356	0.611001	2.60173	0.0807631	0.85441	-3.71442	0.13183	1	2.17727	0.167453	0.860376	0	0	0	0	0	0	0	0	0	0	0	0
TRINITY_DN160313_c0_g1_i3	0			1.25051	-1.81774	0.094673	0.12085	1.64941	0.164302	0.666095	0.784077	0.511428	0.923234	0.734	0.536789	0.837436	-1.22208	0.254964	0.888728	-0.970478	0.362966	1	-1.22115	0.257355	0.930069	0	0	0	0	0	0	0	0	0	0	0	0
TRINITY_DN164237_c1_g2_i1	0			-0.62319	-3.00302	0.00077124	0.00151751	1.64898	0.0541685	0.418179	-0.197227	0.82288	0.995643	1.29461	0.127436	0.465598	-2.39155	0.0485079	0.81054	-2.28337	0.0638552	1	-0.601781	0.679682	1	1	0	1	0	0	0	0	0	0	0	0	0
TRINITY_DN176257_c2_g17_i1	0			1.4853	-0.454761	0.775781	0.804605	1.64415	0.461753	0.901604	2.71945	0.227868	0.755356	3.18063	0.16615	0.522623	0.906652	0.622356	0.954289	0.33293	0.86035	1	1.82035	0.32483	0.961766	0	0	0	0	0	0	0	0	0	0	0	0
TRINITY_DN100775_c0_g1_i1	0			0.193438	-2.73172	0.000220465	0.000483124	1.64079	0.0243429	0.292222	0.557856	0.460794	0.906795	1.64445	0.0241649	0.204685	0.740143	0.329225	0.900938	0.825883	0.267238	1	0.517419	0.499688	0.995649	1	0	1	0	0	0	0	0	0	0	0	0
TRINITY_DN161630_c2_g2_i1	0			2.38619	9.98443	2.23447e-23	8.42009e-22	1.63962	0.343343	0.841731	-2.78374	0.521062	0.925728	-0.0508044	1	1	-1.12324	0.0365008	0.780909	-0.586657	0.27053	1	-2.52714	6.98983e-06	0.000737374	1	1	0	0	0	0	0	0	1	0	0	0
TRINITY_DN174832_c9_g2_i2	0			0.692337	-2.80756	5.87312e-05	0.000144145	1.63637	0.0191153	0.260409	-0.20573	0.778298	0.990317	0.832032	0.22643	0.597507	-0.248397	0.782166	0.982589	0.375745	0.607038	1	-0.528725	0.489832	0.994817	1	0	1	0	0	0	0	0	0	0	0	0
TRINITY_DN167763_c3_g5_i4	0			-0.253442	9.12311	1.81857e-13	1.9572e-12	1.63055	1	1	2.59608	0.521504	0.926098	2.32765	0.671228	0.905208	0.466518	0.397211	0.912412	0.32006	0.568339	1	-1.39396	0.0146165	0.272309	1	1	0	0	0	0	0	0	0	0	0	0
TRINITY_DN173605_c0_g1_i5	0			0.425394	-2.61415	0.00295879	0.00515032	1.62622	0.071849	0.469415	1.34911	0.147228	0.646663	1.32822	0.140821	0.48551	0.708151	0.396998	0.912412	0.190151	0.870609	1	-0.365778	0.716182	1	1	0	1	0	0	0	0	0	0	0	0	0
TRINITY_DN174747_c1_g1_i1	0			0.0861501	0.0809221	1	1	1.62323	0.437873	0.889888	6.51012	0.00396035	0.101481	5.82735	0.00755498	0.104602	1.96936	0.268999	0.889723	1.82485	0.265248	1	5.73944	0.00198965	0.0701423	0	0	0	0	1	1	0	0	1	0	0	0
TRINITY_DN165683_c0_g1_i10	0			0.123113	3.71035	4.5877e-05	0.000114897	1.62157	0.0817883	0.497995	1.33589	0.159744	0.666189	1.0593	0.276297	0.648873	0.26181	0.702666	0.969899	0.0799875	0.908025	1	1.40829	0.0374666	0.462283	1	1	0	0	0	0	0	0	0	0	0	0
TRINITY_DN172391_c1_g2_i14	0			4.1249	-5.1031	0.000170071	0.000381008	1.6189	0.221596	0.739158	0.803923	0.544003	0.932641	1.10633	0.401325	0.752228	0.887861	0.45181	0.919877	0.975411	0.404601	1	-2.72876	0.0301646	0.410531	1	0	1	0	0	0	0	0	0	0	0	0
TRINITY_DN168925_c4_g3_i2	0			2.89199	5.16837	8.34388e-14	9.50672e-13	1.61757	0.00670596	0.149451	0.377268	0.536335	0.929322	0.317844	0.595813	0.868966	-0.585455	0.247717	0.888162	-0.363292	0.472446	1	-0.620005	0.221033	0.912504	1	1	0	1	0	0	0	0	0	0	0	0
TRINITY_DN155105_c0_g1_i2	0			3.12438	-0.258816	0.557953	0.600362	1.61435	0.000644731	0.0416112	0.940835	0.0526231	0.419865	0.875697	0.0586229	0.325662	-0.428552	0.308858	0.897956	-0.120431	0.774517	1	-0.463169	0.269985	0.93749	0	0	0	1	0	0	0	0	0	0	0	0
TRINITY_DN168340_c1_g5_i2	0			-0.130942	0.0596105	0.9683	0.975576	1.61068	0.0166925	0.243619	2.17837	0.0019393	0.0646422	1.95032	0.0039527	0.0702695	-1.34331	0.038577	0.789532	-0.269609	0.701869	1	0.624245	0.309701	0.956811	0	0	0	0	1	1	0	0	0	0	0	0
TRINITY_DN157732_c0_g2_i1	0			1.00145	-2.11787	0.00297314	0.00517334	1.60384	0.0286119	0.316198	1.02389	0.17214	0.682648	1.16616	0.106605	0.429728	0.732299	0.295485	0.894343	0.372631	0.596172	1	-0.0385682	1	1	1	0	1	0	0	0	0	0	0	0	0	0
TRINITY_DN168880_c0_g1_i2	0			6.07086	11.2397	1.33846e-10	9.17411e-10	1.60193	0.24863	0.763948	1.52386	0.26545	0.791717	1.39814	0.326755	0.694596	-0.557486	0.57005	0.943303	-0.286964	0.769534	1	-1.35402	0.173772	0.866541	1	1	0	0	0	0	0	0	0	0	0	0
TRINITY_DN117826_c0_g2_i1	0			2.62078	-3.04477	1.02696e-05	2.91164e-05	1.59554	0.0231304	0.285025	0.204146	0.776988	0.989957	1.10914	0.109573	0.434777	-0.972289	0.135993	0.87043	-1.27946	0.0582432	1	-1.19088	0.0713142	0.632274	1	0	1	0	0	0	0	0	0	0	0	0
TRINITY_DN149907_c0_g1_i1	0			0.549519	10.4242	8.85237e-10	5.30861e-09	1.59429	1	1	0	1	1	0	1	1	-0.512397	0.53299	0.936472	-0.305276	0.71225	1	-1.36704	0.102048	0.733545	1	1	0	0	0	0	0	0	0	0	0	0
TRINITY_DN174755_c2_g3_i3	0			1.2632	7.57955	1.50249e-17	2.90193e-16	1.59177	0.163202	0.663975	1.27954	0.316905	0.829399	1.13429	0.337218	0.703913	0.639789	0.214531	0.887006	0.12301	0.812724	1	-0.890075	0.0870086	0.686153	1	1	0	0	0	0	0	0	0	0	0	0
TRINITY_DN128808_c0_g1_i1	0			0.191476	-2.56059	0.000280795	0.000603306	1.59083	0.0235512	0.286748	0.38345	0.599582	0.951884	0.405431	0.562485	0.85169	1.03345	0.136896	0.87043	1.18571	0.0887599	1	-0.562104	0.477233	0.992889	1	0	1	0	0	0	0	0	0	0	0	0
TRINITY_DN164395_c0_g4_i1	0			1.128	7.21545	1.33472e-23	5.16059e-22	1.58741	0.0455123	0.387482	-3.53376	0.269748	0.795066	-2.14418	0.44709	0.78317	-0.0369652	0.932985	1	0.101781	0.811324	1	-0.266781	0.528593	0.999967	1	1	0	0	0	0	0	0	0	0	0	0
TRINITY_DN164582_c0_g2_i2	0			6.82387	-2.8721	2.61188e-05	6.84706e-05	1.58702	0.0246115	0.294374	-0.838452	0.2439	0.769974	-0.195106	0.752616	0.938087	-1.16029	0.0638148	0.839034	-1.05178	0.0923917	1	-2.73743	3.35481e-05	0.00269709	1	0	1	0	0	0	0	0	1	0	0	0
TRINITY_DN151044_c0_g1_i1	0			-0.254248	-5.4545	1.27576e-06	4.32544e-06	1.58011	0.0808242	0.495849	1.40345	0.129289	0.617603	1.66077	0.0662453	0.345213	1.13212	0.54213	0.938593	3.24643	0.00743477	0.48921	3.2473	0.00506289	0.13718	1	0	1	0	0	0	0	1	1	0	0	0
TRINITY_DN164267_c1_g1_i5	0			0.531777	8.51304	1.99224e-18	4.24426e-17	1.57277	0.432358	0.88772	0.00885793	1	1	0.896597	0.868277	0.978517	-0.494689	0.338378	0.902779	-0.522663	0.312802	1	-0.331108	0.521758	0.999343	1	1	0	0	0	0	0	0	0	0	0	0
TRINITY_DN176012_c7_g4_i1	0			0.2356	-2.27191	0.000941004	0.00181772	1.56878	0.0199273	0.26587	1.1715	0.0917874	0.534645	1.17115	0.0785421	0.37627	0.394689	0.582727	0.946958	-0.489113	0.560084	1	0.467306	0.506935	0.997419	1	0	1	0	0	0	0	0	0	0	0	0
TRINITY_DN164470_c7_g1_i1	0			2.57008	12.165	5.1549e-37	5.65326e-35	1.56758	1	1	1.83528	1	1	0	1	1	-0.475476	0.232063	0.887184	-0.0533462	0.894298	1	-0.164493	0.679097	1	1	1	0	0	0	0	0	0	0	0	0	0
TRINITY_DN175229_c0_g2_i1	0			0.598726	10.5899	1.3113e-21	4.08874e-20	1.56608	1	1	0	1	1	0	1	1	-0.561471	0.244593	0.888123	-0.767104	0.112788	1	-1.29345	0.00822141	0.190476	1	1	0	0	0	0	0	0	1	0	0	0
TRINITY_DN176427_c6_g3_i1	0			1.81243	11.3423	2.82394e-25	1.30127e-23	1.56571	1	1	0	1	1	0	1	1	-0.334721	0.477815	0.924504	-0.351319	0.456729	1	0.199663	0.671406	1	1	1	0	0	0	0	0	0	0	0	0	0
TRINITY_DN126143_c0_g1_i2	0			0.314986	6.43751	2.06671e-15	3.00248e-14	1.562	0.0713274	0.468424	1.70906	0.0634847	0.45922	0.481803	0.677123	0.907869	-0.004592	1	1	-0.0426851	0.936777	1	-0.222256	0.650103	1	1	1	0	0	0	0	0	0	0	0	0	0
TRINITY_DN169868_c5_g4_i1	0			0.0710098	7.49523	1.51007e-05	4.14287e-05	1.55858	0.538544	0.933568	1.074	0.710554	0.977208	1.63983	0.425518	0.769101	0.224136	0.830367	0.991247	-1.18047	0.261953	1	0.619354	0.549147	1	1	1	0	0	0	0	0	0	0	0	0	0
TRINITY_DN187766_c0_g1_i1	0			2.17235	3.80871	2.95801e-16	4.80072e-15	1.55074	0.000341019	0.0279674	0.464709	0.310719	0.82539	0.322873	0.476799	0.802102	-0.580859	0.10797	0.869832	-0.222307	0.538557	1	-0.568666	0.115281	0.764687	1	1	0	1	0	0	0	0	0	0	0	0
TRINITY_DN158134_c0_g7_i1	0			3.70722	13.6868	7.12454e-46	1.24422e-43	1.54534	1	1	0	1	1	0	1	1	-0.558875	0.160195	0.877391	-0.668828	0.0932881	1	-1.18591	0.00318928	0.098851	1	1	0	0	0	0	0	0	1	0	0	0
TRINITY_DN138755_c0_g2_i1	0			-0.456517	-0.0875845	0.921287	0.934394	1.54503	0.483839	0.911726	-0.212444	0.925806	1	0.0450868	1	1	-1.58961	0.385113	0.910378	-1.12747	0.533135	1	-0.542382	0.768438	1	0	0	0	0	0	0	0	0	0	0	0	0
TRINITY_DN104972_c1_g1_i1	0			4.94182	-1.59317	0.00359832	0.00615223	1.54369	0.0077363	0.160856	1.66993	0.00572239	0.126648	1.75554	0.00265644	0.0540441	0.913929	0.0759171	0.849734	0.753909	0.142464	1	0.523157	0.307707	0.955306	1	0	1	1	1	1	0	0	0	0	1	0
TRINITY_DN177213_c0_g1_i1	0			1.44327	0	1	1	1.54081	1	1	12.1002	1.31724e-31	4.56248e-28	12.0804	4.2883e-32	9.381e-29	0	1	1	-5.12548e-15	1	1	9.56334	1.91725e-25	1.94363e-22	0	0	0	0	1	1	0	0	1	0	0	0
TRINITY_DN171258_c3_g2_i2	0			1.53168	-1.83613	0.00171809	0.00314875	1.53744	0.0108217	0.194716	1.16334	0.0614902	0.45195	1.52302	0.0114238	0.133542	0.493347	0.379018	0.909465	0.561505	0.319843	1	-0.176958	0.78561	1	1	0	1	0	0	0	0	0	0	0	0	0
TRINITY_DN194140_c0_g1_i1	0			-0.287791	-2.80536	0.001932	0.00350296	1.53492	0.0893933	0.516227	0.285594	0.761029	0.986728	0.606538	0.505953	0.820645	0.369773	0.674523	0.964858	0.105521	1	1	0.16962	0.884693	1	1	0	1	0	0	0	0	0	0	0	0	0
TRINITY_DN174139_c9_g1_i2	0			1.47435	-3.96792	0.000842781	0.00164503	1.53328	0.190051	0.700855	2.09835	0.0836869	0.515093	2.87217	0.0185985	0.175969	2.20066	0.0494875	0.814469	2.84258	0.0131186	0.657732	4.40107	0.00020912	0.0122593	1	0	1	0	0	0	0	0	1	0	0	0
TRINITY_DN161102_c4_g5_i8	0			0.217759	10.3245	3.30504e-10	2.12582e-09	1.53164	1	1	0	1	1	3.4966	0.192738	0.557594	-1.17675	0.1416	0.87043	-0.297577	0.707563	1	-2.41354	0.00386792	0.113938	1	1	0	0	0	0	0	0	1	0	0	0
TRINITY_DN136839_c0_g1_i1	0			-0.177851	-1.51003	0.020042	0.0293277	1.51717	0.0142805	0.223984	1.50978	0.0179011	0.243628	1.92488	0.00205255	0.0452736	0.0752746	0.946512	1	0.515613	0.43535	1	0.110671	0.949036	1	0	0	0	0	0	1	0	0	0	0	0	0
TRINITY_DN172264_c11_g1_i3	0			2.34114	-2.7864	1.07549e-05	3.037e-05	1.51659	0.0180903	0.253936	0.936871	0.154521	0.65811	1.26348	0.047266	0.292051	0.638388	0.276458	0.889723	0.0801175	0.914963	1	-0.574096	0.352272	0.970471	1	0	1	0	0	0	0	0	0	0	0	0
TRINITY_DN168925_c4_g3_i10	0			0.247472	4.0861	4.75295e-05	0.000118692	1.51546	0.0996236	0.54252	0.265911	0.765315	0.988111	-0.21527	0.878904	0.982142	-0.278571	0.718626	0.972266	0.090168	0.911264	1	0.147984	0.84712	1	1	1	0	0	0	0	0	0	0	0	0	0
TRINITY_DN163902_c2_g1_i10	0			5.45626	-3.60748	1.50814e-13	1.64796e-12	1.50445	0.00189166	0.0750954	1.0819	0.0301957	0.321726	1.00873	0.0343059	0.247293	0.76135	0.0803067	0.854105	-0.209463	0.63626	1	-0.0268443	0.953421	1	1	0	1	1	0	0	0	0	0	0	0	0
TRINITY_DN163066_c0_g1_i1	0			0.0644502	-0.308681	0.676155	0.712177	1.49948	0.0418607	0.373289	1.43037	0.0622993	0.454838	2.26786	0.00256312	0.0525314	-0.407588	0.54891	0.939488	-0.0737761	0.950663	1	0.69295	0.300473	0.950421	0	0	0	0	0	1	0	0	0	0	0	0
TRINITY_DN153801_c2_g2_i5	0			1.22377	-0.528126	0.664611	0.70147	1.49849	0.307206	0.812588	0.897568	0.541586	0.931987	0.34855	0.834301	0.968184	-0.17171	0.893755	0.99823	-2.17429	0.0982855	1	-0.597548	0.634882	1	0	0	0	0	0	0	0	0	0	0	0	0
TRINITY_DN170980_c2_g6_i2	0			0.213995	5.81259	1.91832e-07	7.58497e-07	1.48921	0.173962	0.680812	0.92319	0.464639	0.908351	-1.64911	0.240731	0.612871	-0.915022	0.229703	0.887043	-0.608506	0.421834	1	0.34917	0.642628	1	1	1	0	0	0	0	0	0	0	0	0	0
TRINITY_DN169102_c3_g4_i3	0			1.16635	-1.73675	0.00538605	0.00889062	1.48811	0.0201446	0.267419	1.58774	0.0174604	0.239909	1.36913	0.0321791	0.23948	0.664701	0.268675	0.889723	0.450944	0.45567	1	0.67875	0.262071	0.933502	1	0	1	0	0	0	0	0	0	0	0	0
TRINITY_DN174374_c1_g11_i1	0			3.79202	-3.47042	3.53353e-06	1.09709e-05	1.48366	0.0488444	0.398854	-0.476042	0.534298	0.92913	0.86174	0.246242	0.618888	-1.05351	0.126787	0.87043	-0.926513	0.172276	1	-1.31507	0.0563237	0.56918	1	0	1	0	0	0	0	0	0	0	0	0
TRINITY_DN162460_c6_g1_i1	0			0.0369359	-1.13242	0.337635	0.382009	1.48313	0.239136	0.755302	2.61581	0.0475856	0.40117	3.43693	0.0097768	0.121371	3.05409	0.00860664	0.498921	3.18643	0.00608241	0.437386	0.725736	0.541382	1	0	0	0	0	0	1	1	1	0	0	0	1
TRINITY_DN153946_c0_g1_i4	0			2.43564	-3.40025	4.90985e-07	1.79848e-06	1.48104	0.0274244	0.310168	0.569766	0.406633	0.88205	0.363582	0.587061	0.864745	0.460472	0.468395	0.922934	0.56081	0.371658	1	-0.508337	0.42449	0.988163	1	0	1	0	0	0	0	0	0	0	0	0
TRINITY_DN164332_c2_g1_i1	0			3.45481	-1.14582	0.0240165	0.0345717	1.47962	0.00581739	0.137774	0.989317	0.0733163	0.487962	1.52182	0.00462187	0.0773364	0.39998	0.404958	0.912826	0.343621	0.475493	1	-0.224781	0.640395	1	0	0	0	1	0	1	0	0	0	0	0	0
TRINITY_DN175195_c1_g2_i4	0			2.02529	-1.33511	0.0164267	0.0244454	1.47377	0.0114912	0.20085	1.06288	0.0776393	0.500832	0.949416	0.0990416	0.415689	0.147678	0.7928	0.984874	-0.68072	0.212043	1	0.135892	0.808172	1	0	0	0	0	0	0	0	0	0	0	0	0
TRINITY_DN176547_c0_g3_i2	0			5.7331	13.6288	1.02074e-75	5.23776e-73	1.47021	0.594797	0.953316	-0.084536	1	1	0.818096	0.859732	0.975937	-0.555856	0.0903851	0.857449	-0.153489	0.639239	1	-0.33931	0.300329	0.950421	1	1	0	0	0	0	0	0	0	0	0	0
TRINITY_DN122887_c0_g1_i1	0			0.761152	-3.51631	2.56288e-05	6.73199e-05	1.46964	0.0679753	0.458319	1.1627	0.160707	0.667007	1.08079	0.175565	0.534788	1.64683	0.0366476	0.780909	1.67083	0.0325098	0.976328	0.0576876	1	1	1	0	1	0	0	0	0	0	0	0	0	0
TRINITY_DN171543_c3_g9_i1	0			0.24174	6.23037	2.29877e-13	2.44113e-12	1.46839	0.147685	0.637992	1.39368	0.220817	0.748923	0.597769	0.635197	0.888092	-0.157377	0.770515	0.980559	0.120493	0.823984	1	-0.143294	0.786199	1	1	1	0	0	0	0	0	0	0	0	0	0
TRINITY_DN161984_c1_g1_i1	0			0.925491	6.34754	4.74639e-05	0.000118557	1.46737	0.283884	0.791933	1.14529	0.445224	0.900204	-0.159871	0.95853	1	0.373055	0.723638	0.972974	-2.63594	0.0186229	0.763356	-5.13275	4.56004e-05	0.00349693	1	1	0	0	0	0	0	0	1	0	0	0
TRINITY_DN154502_c0_g1_i1	0			1.08875	4.74592	5.98114e-05	0.000146589	1.46254	0.167175	0.670986	-1.11416	0.341327	0.843907	0.40719	0.703248	0.917934	-0.583115	0.50781	0.933045	-0.243887	0.781771	1	-1.42078	0.112597	0.75838	1	1	0	0	0	0	0	0	0	0	0	0
TRINITY_DN168417_c2_g1_i4	0			1.27929	7.16591	6.06724e-15	8.26816e-14	1.45758	0.0786297	0.489466	0.224159	0.800766	0.993887	-1.06763	0.505784	0.820556	-0.253776	0.662568	0.961358	-0.116603	0.842948	1	-0.377867	0.513865	0.999343	1	1	0	0	0	0	0	0	0	0	0	0
TRINITY_DN168367_c9_g5_i4	0			0.274963	-2.53234	0.000388588	0.000811296	1.4479	0.0416096	0.372087	-0.154639	0.839872	0.997364	0.367838	0.608983	0.876022	0.395402	0.593445	0.948471	-0.443467	0.553871	1	0.209792	0.786053	1	1	0	1	0	0	0	0	0	0	0	0	0
TRINITY_DN173628_c0_g1_i1	0			4.45429	7.51628	1.27195e-05	3.53768e-05	1.44504	0.301705	0.808412	2.79908	0.0531111	0.421039	2.08155	0.137749	0.481127	-0.177357	0.87448	0.996411	0.201346	0.857636	1	0.371651	0.740655	1	1	1	0	0	0	0	0	0	0	0	0	0
TRINITY_DN167792_c7_g3_i1	0			1.76217	-2.13355	0.000116098	0.000268485	1.44317	0.0107697	0.193949	0.45539	0.433518	0.894928	0.779321	0.161749	0.517069	0.110398	0.84782	0.994827	-0.626794	0.242279	1	-0.284989	0.600431	1	1	0	1	0	0	0	0	0	0	0	0	0
TRINITY_DN171311_c0_g1_i6	0			0.978044	-2.38742	0.00124909	0.00235238	1.44186	0.0553763	0.420783	0.634968	0.408243	0.882411	0.582083	0.436537	0.776555	0.165541	0.836358	0.992749	0.861077	0.226686	1	-0.289637	0.693424	1	1	0	1	0	0	0	0	0	0	0	0	0
TRINITY_DN177130_c10_g2_i1	0			3.50116	-2.59835	0.00268437	0.0047145	1.43933	0.11207	0.568334	0.786005	0.394113	0.875984	-2.42868	0.00479695	0.0789494	0.0504747	0.95397	1	-0.0457879	0.957886	1	-2.04991	0.0140863	0.266977	1	0	1	0	0	1	0	0	0	0	0	0
TRINITY_DN175053_c3_g2_i5	0			0.174026	-2.35699	0.0273996	0.0389747	1.43721	0.203862	0.717543	0.872142	0.451063	0.903411	0.549514	0.634751	0.888011	1.42893	0.162975	0.877391	-0.48434	0.665593	1	1.07921	0.303397	0.951991	0	0	0	0	0	0	0	0	0	0	0	0
TRINITY_DN154413_c1_g1_i2	0			-0.379453	-1.35004	0.176252	0.212303	1.43693	0.175143	0.682508	-4.87749	0.000320869	0.0193712	0.942091	0.370833	0.729777	0.891382	0.35449	0.906658	0.574299	0.557603	1	0.829012	0.387896	0.981292	0	0	0	0	1	0	0	0	0	0	0	0
TRINITY_DN175709_c15_g5_i3	0			5.46732	-1.76322	0.000918778	0.00177859	1.43609	0.0102644	0.188855	1.64518	0.00494523	0.116587	1.72627	0.00226825	0.0484717	0.945201	0.0582208	0.835886	0.711261	0.152899	1	0.472113	0.341677	0.9684	1	0	1	0	1	1	0	0	0	0	0	0
TRINITY_DN154724_c0_g1_i1	0			0.577306	-0.854266	0.097491	0.124172	1.43565	0.00622791	0.143889	0.072087	0.908594	1	1.16192	0.0267448	0.215785	0.612543	0.209205	0.884273	0.19683	0.71813	1	0.332854	0.505437	0.997419	0	0	0	1	0	0	0	0	0	0	0	0
TRINITY_DN161735_c1_g1_i1	0			0.851724	3.20283	0.00102143	0.00195833	1.43499	0.126178	0.599632	-0.0661733	0.955159	1	-0.312551	0.71809	0.924527	-0.654707	0.403721	0.9126	-0.29656	0.705881	1	-0.00636477	0.997488	1	1	1	0	0	0	0	0	0	0	0	0	0
TRINITY_DN75208_c0_g2_i1	0			-0.177437	-2.72546	0.0204764	0.0299055	1.43483	0.233847	0.750597	0.485816	0.701152	0.975068	0.633022	0.612891	0.877762	2.06923	0.0620191	0.839034	3.7647	0.00135475	0.185227	-0.442782	0.745516	1	0	0	0	0	0	0	0	1	0	0	0	0
TRINITY_DN165015_c2_g13_i1	0			2.91291	9.47841	1.11505e-21	3.50839e-20	1.42979	0.286927	0.794289	1.41753	0.295477	0.813284	3.25882	0.00148122	0.0366462	-0.772635	0.153869	0.87724	0.0162977	0.976523	1	-0.671518	0.214485	0.906256	1	1	0	0	0	1	0	0	0	0	0	0
TRINITY_DN88181_c0_g2_i1	0			3.60854	-1.93794	3.65159e-05	9.31762e-05	1.42483	0.00338012	0.102548	1.42369	0.00494153	0.116587	1.29213	0.00759462	0.104941	0.211287	0.633164	0.956488	0.132686	0.766431	1	0.0346057	0.938995	1	1	0	1	1	1	1	0	0	0	0	1	0
TRINITY_DN146939_c0_g1_i3	0			2.13982	-0.96854	0.163715	0.198444	1.42346	0.0561194	0.42253	1.56897	0.0427957	0.382016	1.56573	0.0365567	0.255357	0.351723	0.599145	0.9498	1.14993	0.0849418	1	1.24069	0.0638099	0.599366	0	0	0	0	0	0	0	0	0	0	0	0
TRINITY_DN168862_c2_g1_i3	0			-0.242592	7.09391	2.92283e-07	1.11813e-06	1.41734	0.653722	0.969365	-1.93756	1	1	1.17633	0.653722	0.896412	0.509517	0.525808	0.935466	0.58207	0.466564	1	-0.357329	0.658127	1	1	1	0	0	0	0	0	0	0	0	0	0
TRINITY_DN125660_c0_g1_i1	0			1.06987	8.49989	2.44687e-08	1.13014e-07	1.41504	0.502649	0.918213	0.634053	1	1	-0.487509	1	1	0.140788	0.870454	0.995804	0.104488	0.905812	1	0.189881	0.825366	1	1	1	0	0	0	0	0	0	0	0	0	0
TRINITY_DN170676_c2_g2_i9	0			0.202361	-3.62539	8.60188e-07	3.01356e-06	1.41241	0.0360901	0.349476	0.941879	0.177513	0.693181	0.995063	0.139127	0.483057	1.19453	0.114127	0.869832	1.62809	0.0260128	0.895245	-0.0726917	1	1	1	0	1	0	0	0	0	0	0	0	0	0
TRINITY_DN130923_c0_g1_i1	0			0.116643	-1.53703	0.0111588	0.0171907	1.41009	0.0204312	0.268643	0.860536	0.17204	0.682577	0.992583	0.100535	0.418615	-0.40699	0.513826	0.934252	0.38394	0.542784	1	0.51308	0.402486	0.983667	0	0	0	0	0	0	0	0	0	0	0	0
TRINITY_DN221344_c0_g1_i1	0			4.7088	-1.72675	0.00124774	0.00235006	1.40859	0.0121773	0.206635	1.58395	0.00699971	0.143585	1.7056	0.00267114	0.0542371	0.943984	0.0603646	0.83795	0.806876	0.107919	1	0.495035	0.322701	0.961005	1	0	1	0	1	1	0	0	0	0	0	0
TRINITY_DN139954_c0_g1_i1	0			1.61856	-2.13498	0.000903528	0.0017517	1.40602	0.0333946	0.337634	1.27692	0.0619471	0.453464	1.53754	0.0203416	0.185494	0.225499	0.734973	0.974816	0.319224	0.620663	1	-0.860263	0.172043	0.863357	1	0	1	0	0	0	0	0	0	0	0	0
TRINITY_DN176073_c0_g2_i2	0			-0.039856	-1.06049	0.0514734	0.0693611	1.40221	0.00948699	0.181129	0.739315	0.188522	0.708639	0.928296	0.0814088	0.382521	-0.454818	0.416943	0.915592	-0.774084	0.175505	1	-0.222747	0.683147	1	0	0	0	1	0	0	0	0	0	0	0	0
TRINITY_DN169719_c3_g2_i4	0			0.489349	7.71146	2.94884e-06	9.30358e-06	1.40068	0.678316	0.974469	-1.82076	1	1	-1.8456	0.857143	0.974834	-0.588422	0.537088	0.93761	-0.58003	0.540574	1	1.71266	0.0755313	0.64805	1	1	0	0	0	0	0	0	0	0	0	0
TRINITY_DN126607_c0_g1_i1	0			1.46389	2.42617	9.06615e-05	0.000214373	1.40059	0.0201692	0.267542	1.23712	0.050628	0.412537	1.32282	0.0275623	0.218918	0.264881	0.605473	0.951112	-0.0828219	0.873053	1	0.481383	0.349312	0.969228	1	1	0	0	0	0	0	0	0	0	0	0
TRINITY_DN165642_c0_g1_i5	0			-0.701356	-3.77211	0.0586359	0.0780609	1.39673	0.465111	0.903589	3.0536	0.125271	0.611267	3.10007	0.117796	0.447292	1.96604	0.275725	0.889723	-2.49666	0.601704	1	0.759083	0.669146	1	0	0	0	0	0	0	0	0	0	0	0	0
TRINITY_DN171998_c6_g6_i1	0			0.457204	-2.16756	0.000176256	0.000393486	1.39606	0.0161267	0.238962	0.135931	0.831029	0.995984	0.753024	0.191933	0.556734	0.0920121	0.929742	1	-0.179169	0.766684	1	-0.520931	0.38563	0.980308	1	0	1	0	0	0	0	0	0	0	0	0
TRINITY_DN33374_c0_g1_i1	0			0.0958423	-0.956764	0.132677	0.164017	1.3915	0.0326046	0.334447	1.02579	0.128778	0.61688	0.278442	0.679871	0.908687	-0.0633126	0.931084	1	-0.284944	0.654971	1	-0.694604	0.272475	0.938854	0	0	0	0	0	0	0	0	0	0	0	0
TRINITY_DN175667_c7_g1_i8	0			1.20017	3.23516	0.145263	0.178135	1.391	0.521168	0.925869	-8.34208	0.00862649	0.16151	-8.37596	0.00164299	0.0392466	-1.08807	0.537039	0.93761	-0.986479	0.574891	1	-7.4407	0.00114921	0.0467376	0	0	0	0	1	1	0	0	1	0	0	0
TRINITY_DN176146_c0_g1_i3	0			1.21515	-1.10955	0.24002	0.280861	1.38232	0.182406	0.692966	2.00035	0.0642349	0.461833	1.99925	0.0569892	0.321181	-0.368413	0.69842	0.969093	0.326074	0.729533	1	0.990229	0.281173	0.942473	0	0	0	0	0	0	0	0	0	0	0	0
TRINITY_DN160840_c1_g1_i5	0			1.9209	-1.32895	0.0121756	0.0186074	1.37901	0.0125422	0.20978	0.940448	0.0995104	0.553752	0.825196	0.129933	0.469572	0.156537	0.757817	0.977744	0.242394	0.642763	1	-0.0209559	0.980705	1	0	0	0	0	0	0	0	0	0	0	0	0
TRINITY_DN176574_c3_g3_i1	0			0.0146882	-1.58459	0.00719815	0.0115555	1.37563	0.0194585	0.262946	1.4166	0.0218914	0.272182	0.610165	0.298063	0.670166	0.283146	0.651702	0.958998	-0.376278	0.568437	1	-0.473987	0.441843	0.989491	0	0	0	0	0	0	0	0	0	0	0	0
TRINITY_DN171502_c3_g3_i8	0			1.0367	0.64894	0.396787	0.44153	1.3753	0.0715674	0.468781	1.49543	0.0613539	0.451108	1.93703	0.0128921	0.142512	1.07772	0.112698	0.869832	0.934295	0.169024	1	0.509138	0.457078	0.989571	0	0	0	0	0	0	0	0	0	0	0	0
TRINITY_DN141025_c0_g1_i1	0			1.82777	7.55023	2.89621e-21	8.68529e-20	1.37172	0.0785076	0.489315	0.930418	0.289278	0.809523	-0.0652991	1	1	-0.741062	0.128404	0.87043	-0.0477251	0.922918	1	-0.965326	0.0485115	0.530093	1	1	0	0	0	0	0	0	0	0	0	0
TRINITY_DN163639_c0_g2_i2	0			-0.0701337	6.474	4.45396e-10	2.8011e-09	1.37069	0.355693	0.848007	3.52206	0.00187171	0.063146	1.52372	0.275522	0.648147	-0.00448519	1	1	0.226673	0.729133	1	0.733335	0.244945	0.92632	1	1	0	0	1	0	0	0	0	0	0	0
TRINITY_DN163970_c4_g1_i1	0			0.0830111	-1.12911	0.079556	0.103079	1.36736	0.0389042	0.362966	0.180139	0.803832	0.994454	-0.120862	0.842929	0.971901	-0.0354522	0.978725	1	-0.262188	0.701016	1	-0.862625	0.179737	0.873039	0	0	0	0	0	0	0	0	0	0	0	0
TRINITY_DN175718_c3_g1_i6	0			1.28954	-0.0224581	0.963974	0.972107	1.36619	0.00133644	0.0619261	1.02274	0.0206962	0.263709	0.436556	0.299113	0.670923	0.434315	0.264481	0.889723	0.195682	0.622205	1	-0.0878392	0.836029	1	0	0	0	1	0	0	0	0	0	0	0	0
TRINITY_DN176588_c2_g1_i2	0			-0.0187378	-2.36413	0.000408977	0.000849725	1.36428	0.0345922	0.342985	1.12	0.0940668	0.540923	1.29338	0.0438321	0.280455	1.5405	0.0167837	0.629034	0.862366	0.222956	1	1.39879	0.0346437	0.443171	1	0	1	0	0	0	0	0	0	0	0	0
TRINITY_DN175169_c0_g1_i1	0			2.79015	0.445521	0.465261	0.510079	1.36421	0.0260943	0.302787	1.61465	0.0118931	0.194273	0.666461	0.270923	0.643645	-0.528962	0.331862	0.902195	-0.645481	0.237667	1	0.376976	0.488397	0.994817	0	0	0	0	0	0	0	0	0	0	0	0
TRINITY_DN174964_c3_g1_i1	0			0.758939	-3.40024	3.05914e-06	9.62458e-06	1.36145	0.0476575	0.39384	0.964657	0.173363	0.68534	1.85946	0.0077089	0.105957	1.69398	0.014365	0.593508	0.530509	0.529474	1	0.120478	0.932032	1	1	0	1	0	0	1	0	0	0	0	0	0
TRINITY_DN168033_c6_g1_i6	0			0.951934	8.5122	1.18074e-15	1.76916e-14	1.35702	0.762562	0.989391	0.978581	1	1	1.94724	0.264203	0.63792	-0.744569	0.204046	0.882191	0.183772	0.755546	1	-1.08244	0.0660082	0.609304	1	1	0	0	0	0	0	0	0	0	0	0
TRINITY_DN168912_c2_g1_i2	0			0.312041	-2.27669	0.00033205	0.0007034	1.35636	0.0271798	0.309	1.33583	0.0365447	0.353984	1.37681	0.0248839	0.207853	0.0766485	0.949382	1	0.623835	0.32764	1	0.293945	0.690652	1	1	0	1	0	0	0	0	0	0	0	0	0
TRINITY_DN158144_c0_g1_i4	0			2.54286	-1.10185	0.287903	0.33071	1.3538	0.239295	0.755608	-2.66166	0.0308908	0.325462	-4.25448	0.000233351	0.00995791	0.860426	0.39012	0.910937	0.566941	0.570803	1	-2.56627	0.0150526	0.277657	0	0	0	0	0	1	0	0	0	0	0	0
TRINITY_DN141737_c0_g1_i1	0			1.14605	-1.63162	0.00213877	0.00384232	1.35358	0.0109516	0.196034	1.75555	0.00166373	0.0583062	2.44135	9.93326e-06	0.000829048	0.645115	0.223922	0.887043	0.698009	0.180791	1	0.503661	0.3517	0.970471	1	0	1	0	1	1	0	0	0	0	0	0
TRINITY_DN172393_c4_g2_i1	0			0.582689	-2.59371	0.000305684	0.000652131	1.34713	0.0615314	0.440756	0.0131933	1	1	1.18047	0.0997555	0.417137	0.569129	0.426647	0.916032	0.466543	0.527104	1	-1.20455	0.107258	0.74576	1	0	1	0	0	0	0	0	0	0	0	0
TRINITY_DN170815_c2_g1_i14	0			3.13772	-2.04516	3.74341e-05	9.53727e-05	1.34644	0.00848689	0.17074	0.453342	0.389113	0.87356	0.394744	0.434501	0.77536	0.526473	0.25617	0.888728	1.04997	0.0240716	0.867827	0.472487	0.308725	0.955735	1	0	1	1	0	0	0	0	0	0	0	0
TRINITY_DN174280_c3_g2_i2	0			0.763636	-0.853602	0.124304	0.154749	1.34555	0.0174444	0.249417	1.48137	0.0120458	0.195173	1.18347	0.0356255	0.252169	-0.20494	0.723653	0.972974	-0.626428	0.258727	1	-0.87948	0.103874	0.736023	0	0	0	0	0	0	0	0	0	0	0	0
TRINITY_DN129812_c1_g2_i2	0			1.78962	-2.50984	2.10299e-06	6.8227e-06	1.33973	0.0117252	0.202819	0.601245	0.274246	0.798533	1.08137	0.0408563	0.270501	-0.288511	0.600408	0.950045	-0.81234	0.126549	1	-0.240634	0.656689	1	1	0	1	0	0	0	0	0	0	0	0	0
TRINITY_DN108577_c0_g1_i1	0			1.61876	-3.54206	1.99024e-06	6.49208e-06	1.33778	0.0655954	0.451991	0.903462	0.227623	0.755049	1.74002	0.0178891	0.171887	1.82228	0.00945658	0.517781	0.411596	0.600816	1	-0.106263	0.957766	1	1	0	1	0	0	0	1	0	0	0	0	0
TRINITY_DN170003_c5_g3_i6	0			0.615416	-2.34271	0.00311351	0.0053923	1.33596	0.0972129	0.535883	1.1247	0.176053	0.690249	0.932187	0.244532	0.617423	0.934531	0.223693	0.887043	0.702295	0.35897	1	-0.0263284	1	1	1	0	1	0	0	0	0	0	0	0	0	0
TRINITY_DN163215_c3_g4_i24	0			0.502333	-1.52884	0.00224786	0.00402074	1.33391	0.00596351	0.140038	1.46199	0.00405149	0.103036	1.20353	0.0126511	0.140773	0.404596	0.426768	0.916032	0.5601	0.253963	1	1.06457	0.025944	0.380118	1	0	1	1	1	0	0	0	0	0	1	0
TRINITY_DN174210_c4_g2_i2	0			3.96585	-2.31112	1.82328e-06	5.99406e-06	1.33075	0.00260782	0.0900657	6.02751	2.46558e-29	6.83195e-26	6.05136	2.99392e-30	5.92569e-27	-0.635776	0.285018	0.891433	0.303612	0.662049	1	6.10595	1.31174e-35	2.47824e-32	1	0	1	1	1	1	0	0	1	0	1	0
TRINITY_DN175549_c5_g1_i1	0			0.208414	-2.11062	0.00111148	0.00211479	1.32715	0.0393301	0.364729	0.592669	0.372712	0.863677	0.773487	0.224239	0.594746	0.402319	0.537704	0.93761	0.453328	0.505151	1	0.0237379	1	1	1	0	1	0	0	0	0	0	0	0	0	0
TRINITY_DN171533_c1_g2_i3	0			1.12883	-2.50125	0.000452862	0.000933483	1.32106	0.0690156	0.461641	-1.0296	0.172179	0.682737	0.367093	0.615971	0.879653	0.493861	0.468944	0.922934	0.125187	0.861022	1	-0.589478	0.399576	0.983667	1	0	1	0	0	0	0	0	0	0	0	0
TRINITY_DN143198_c0_g1_i1	0			1.17384	-3.18762	7.67642e-07	2.71427e-06	1.31912	0.035271	0.345361	1.13843	0.079613	0.505814	0.864476	0.163875	0.519987	0.685642	0.265224	0.889723	0.494007	0.450382	1	-1.40741	0.042248	0.492463	1	0	1	0	0	0	0	0	0	0	0	0
TRINITY_DN169915_c1_g3_i2	0			1.25588	-2.43831	0.00481731	0.00802704	1.31869	0.143082	0.630485	-1.93312	0.0426257	0.38151	-1.04663	0.209066	0.577834	0.97626	0.228117	0.887043	2.01346	0.0148942	0.691688	-0.99553	0.235429	0.919933	1	0	1	0	0	0	0	0	0	0	0	0
TRINITY_DN170512_c1_g3_i1	0			0.095565	-1.819	0.00150714	0.00278859	1.31647	0.0206213	0.269699	0.344715	0.577297	0.944269	0.728823	0.196678	0.56265	1.12172	0.0445476	0.799906	0.570614	0.326403	1	0.320573	0.588609	1	1	0	1	0	0	0	0	0	0	0	0	0
TRINITY_DN173970_c4_g2_i2	0			0.594779	7.33848	2.85426e-05	7.42254e-05	1.31103	0.413292	0.879407	-3.34005	0.365297	0.859454	0.280111	0.913622	0.991405	-0.552904	0.618903	0.95332	-0.456391	0.682065	1	-1.42403	0.20691	0.902803	1	1	0	0	0	0	0	0	0	0	0	0
TRINITY_DN156653_c0_g2_i2	0			0.291651	-1.5023	0.274433	0.316689	1.31018	0.393703	0.869974	1.98367	0.208122	0.733707	1.59406	0.300411	0.672056	-1.19681	0.401788	0.912412	-0.713194	0.592725	1	0.506331	0.701992	1	0	0	0	0	0	0	0	0	0	0	0	0
TRINITY_DN165378_c3_g2_i2	0			0.0896834	-0.642994	0.266786	0.308843	1.30902	0.0235599	0.286748	1.84368	0.0024342	0.0744482	0.947558	0.10367	0.42444	0.560461	0.312196	0.898769	0.937614	0.0779774	1	0.411023	0.45686	0.989571	0	0	0	0	1	0	0	0	0	0	0	0
TRINITY_DN170804_c1_g1_i1	0			1.00216	-2.3058	0.000517322	0.00105402	1.30587	0.051297	0.408528	0.909856	0.188914	0.709533	0.899844	0.176133	0.535492	0.649066	0.31056	0.897956	1.47313	0.0211149	0.815696	0.360094	0.589282	1	1	0	1	0	0	0	0	0	0	0	0	0
TRINITY_DN159489_c3_g1_i2	0			-0.451715	-4.06691	9.20161e-06	2.63218e-05	1.29848	0.115854	0.577341	0.877818	0.307681	0.822764	1.04329	0.20801	0.576574	1.67462	0.0889946	0.857449	0.737724	0.626344	1	-0.0828244	1	1	1	0	1	0	0	0	0	0	0	0	0	0
TRINITY_DN165170_c5_g8_i1	0			1.97716	2.64584	8.97225e-05	0.000212274	1.29777	0.0444699	0.383554	-1.16214	0.0849455	0.518235	-0.115382	0.828671	0.966004	-0.0528039	0.926301	1	-0.101565	0.857346	1	0.0409807	0.94312	1	1	1	0	0	0	0	0	0	0	0	0	0
TRINITY_DN132980_c0_g1_i1	0			1.99777	0.761749	0.0796523	0.1032	1.29452	0.00302	0.0973802	1.61376	0.000441497	0.0243697	1.25178	0.00420084	0.072873	0.0556531	0.890252	0.99823	0.049242	0.901837	1	-0.0596853	0.880541	1	0	0	0	1	1	1	0	0	0	0	1	0
TRINITY_DN169143_c5_g4_i1	0			1.60942	-1.06895	0.0936951	0.119715	1.29002	0.0543823	0.418505	1.10791	0.110381	0.578329	1.00101	0.132267	0.473153	0.127464	0.836511	0.992826	-0.0374232	0.962093	1	-0.27543	0.658797	1	0	0	0	0	0	0	0	0	0	0	0	0
TRINITY_DN157729_c0_g1_i1	0			-0.220978	-1.48616	0.0143981	0.0216623	1.28694	0.0322955	0.332919	0.289627	0.644587	0.962249	-0.23892	0.68957	0.912524	0.298844	0.638667	0.957831	0.0814876	0.89727	1	-0.111409	0.89727	1	0	0	0	0	0	0	0	0	0	0	0	0
TRINITY_DN159610_c0_g2_i2	0			1.30066	-3.5073	0.000108241	0.000251928	1.28517	0.155837	0.651246	-2.41179	0.0131036	0.204557	-1.93499	0.0234533	0.201408	0.576904	0.503373	0.932784	1.42442	0.0892599	1	-1.03391	0.226394	0.915437	1	0	1	0	0	0	0	0	0	0	0	0
TRINITY_DN94844_c0_g2_i1	0			2.07256	-1.69659	2.9811e-05	7.72532e-05	1.28455	0.00177391	0.0725167	0.774225	0.0695489	0.47784	0.946985	0.0201657	0.184213	0.394476	0.313588	0.898889	0.138308	0.739788	1	0.129608	0.7434	1	1	0	1	1	0	0	0	0	0	0	0	0
TRINITY_DN175488_c7_g3_i1	0			0.673246	0.523331	0.212591	0.251648	1.28217	0.00191562	0.0754698	1.11118	0.0102948	0.180089	0.997119	0.0154009	0.1578	-0.444181	0.243876	0.888123	-0.0200318	0.960552	1	-0.570689	0.135879	0.808195	0	0	0	1	0	0	0	0	0	0	0	0
TRINITY_DN174095_c0_g2_i8	0			3.63582	1.05429	0.0668865	0.0880439	1.28082	0.0268642	0.306972	-0.421319	0.480516	0.913276	0.383632	0.504985	0.820178	-0.00172551	0.998164	1	-0.0923212	0.858047	1	0.0176821	0.973341	1	0	0	0	0	0	0	0	0	0	0	0	0
TRINITY_DN176513_c0_g1_i10	0			-0.523014	-1.90074	0.269894	0.312059	1.28029	0.521536	0.926056	2.63378	0.195069	0.717649	1.23906	0.537611	0.838195	2.52221	0.147513	0.871948	1.45249	0.387607	1	-0.785368	0.669023	1	0	0	0	0	0	0	0	0	0	0	0	0
TRINITY_DN302314_c0_g1_i1	0			0.893457	7.95154	4.3582e-20	1.14576e-18	1.27491	0.425072	0.884595	-2.68481	0.516878	0.923983	-1.16587	0.793045	0.953076	-0.267467	0.579212	0.946134	-0.155499	0.748098	1	-0.314458	0.513536	0.999343	1	1	0	0	0	0	0	0	0	0	0	0
TRINITY_DN171279_c8_g1_i2	0			0.125112	-1.30974	0.0213253	0.0310264	1.26952	0.0256912	0.300458	1.43738	0.0156888	0.225754	0.593901	0.29691	0.669264	0.406936	0.463101	0.921612	0.340569	0.537214	1	-0.082331	0.9344	1	0	0	0	0	0	0	0	0	0	0	0	0
TRINITY_DN154324_c0_g1_i7	0			0.85083	2.8467	0.0472548	0.064138	1.26835	0.356095	0.848296	1.33685	0.338482	0.842825	-0.265345	0.814143	0.960991	-1.19858	0.309438	0.897956	-1.183	0.316111	1	-0.290574	0.804392	1	0	0	0	0	0	0	0	0	0	0	0	0
TRINITY_DN171144_c3_g1_i6	0			3.4999	-0.150168	0.718603	0.751812	1.26676	0.00491111	0.12577	-0.304486	0.512003	0.923234	0.677925	0.1272	0.465328	-0.138957	0.73146	0.973874	-0.254065	0.529935	1	-0.135994	0.736858	1	0	0	0	1	0	0	0	0	0	0	0	0
TRINITY_DN173591_c3_g7_i3	0			0.642002	-2.20375	5.22339e-05	0.000129429	1.2628	0.0184013	0.256139	0.433434	0.434581	0.895489	1.07607	0.0435481	0.279326	0.205952	0.728644	0.973702	0.132486	0.854227	1	-0.229513	0.704641	1	1	0	1	0	0	0	0	0	0	0	0	0
TRINITY_DN149006_c0_g1_i1	0			0.228995	1.34177	0.517142	0.560774	1.26092	0.538325	0.933418	0.408643	0.843568	0.997971	1.20736	0.557265	0.849023	-2.32734	0.181465	0.88015	0.155124	0.928475	1	1.03946	0.534683	1	0	0	0	0	0	0	0	0	0	0	0	0
TRINITY_DN172581_c5_g7_i2	0			3.18618	-1.41926	0.00274443	0.004809	1.25832	0.0106841	0.19332	0.882617	0.0840373	0.515637	1.32519	0.00730163	0.102459	0.451265	0.312821	0.898889	0.474421	0.290254	1	0.0484556	0.920383	1	1	0	1	0	0	1	0	0	0	0	0	0
TRINITY_DN129356_c0_g1_i1	0			2.39288	-0.0759352	0.832758	0.855671	1.25823	0.000614317	0.0402736	0.489435	0.198759	0.721345	0.528482	0.143088	0.489081	0.0410077	0.908111	0.999702	-0.0678895	0.842055	1	0.0310508	0.931035	1	0	0	0	1	0	0	0	0	0	0	0	0
TRINITY_DN175451_c6_g1_i4	0			2.95249	-0.519936	0.204707	0.243168	1.25637	0.00315729	0.0986929	1.30484	0.00338309	0.0913676	1.2	0.00473613	0.0784274	0.243736	0.526175	0.93549	-0.973371	0.0131425	0.658032	-0.441548	0.255897	0.929849	0	0	0	1	1	1	0	0	0	0	1	0
TRINITY_DN171564_c1_g1_i2	0			1.78402	2.97202	6.08782e-08	2.63084e-07	1.25574	0.0176982	0.250754	0.894798	0.10489	0.56608	1.24613	0.0176859	0.170674	0.143524	0.746104	0.976697	-0.0806912	0.858212	1	0.174195	0.693604	1	1	1	0	0	0	0	0	0	0	0	0	0
TRINITY_DN175006_c0_g1_i3	0			1.23588	-1.70992	0.000716544	0.00141916	1.25358	0.0147422	0.227712	0.29445	0.582205	0.94641	0.53406	0.295752	0.668343	0.00038819	1	1	-0.0761229	0.887845	1	-0.0301767	0.965543	1	1	0	1	0	0	0	0	0	0	0	0	0
TRINITY_DN171418_c5_g3_i3	0			3.77217	-1.80837	3.12159e-06	9.80248e-06	1.25257	0.00169691	0.0708137	0.991007	0.01698	0.235881	0.842844	0.0326936	0.241321	0.888342	0.0147592	0.599075	0.716621	0.0487576	1	0.164911	0.653357	1	1	0	1	1	0	0	0	0	0	0	0	0
TRINITY_DN174964_c1_g1_i1	0			3.64041	-2.55624	1.72537e-07	6.87172e-07	1.25084	0.0116393	0.202416	0.891484	0.0827066	0.512793	1.11228	0.0242823	0.205294	0.561689	0.214167	0.887006	0.728612	0.108902	1	0.0967252	0.834803	1	1	0	1	0	0	0	0	0	0	0	0	0
TRINITY_DN161248_c5_g4_i2	0			2.00323	-1.22395	0.010512	0.0162884	1.24972	0.0114013	0.199698	0.827411	0.106553	0.570537	0.850309	0.0819811	0.38368	0.425603	0.345292	0.903985	0.228149	0.625658	1	0.14227	0.75512	1	0	0	0	0	0	0	0	0	0	0	0	0
TRINITY_DN169444_c9_g10_i1	0			3.18457	0.251626	0.542731	0.585483	1.2456	0.00264367	0.0908649	1.09653	0.011129	0.188264	0.857674	0.0366148	0.255646	-0.196335	0.599185	0.9498	0.420894	0.257832	1	-0.222605	0.550509	1	0	0	0	1	0	0	0	0	0	0	0	0
TRINITY_DN176501_c2_g3_i6	0			0.234271	-1.27403	0.0119543	0.0182961	1.24231	0.0148939	0.228269	0.531673	0.316467	0.829323	0.248133	0.635058	0.888074	0.221449	0.672792	0.96424	0.0202699	1	1	-0.275357	0.611471	1	0	0	0	0	0	0	0	0	0	0	0	0
TRINITY_DN166363_c2_g11_i4	0			0.218868	-2.27531	5.70685e-05	0.000140488	1.24121	0.0210113	0.271385	1.12064	0.0463747	0.396399	1.09601	0.0423738	0.275443	0.344031	0.573504	0.944376	0.829592	0.141567	1	0.626306	0.275099	0.940442	1	0	1	0	0	0	0	0	0	0	0	0
TRINITY_DN151830_c0_g1_i1	0			-0.754706	-3.13845	0.280832	0.323428	1.24114	0.544853	0.935929	5.5284	0.00590441	0.12896	3.9331	0.035946	0.2534	7.30624	0.000658553	0.129114	7.25168	0.000744125	0.130697	9.45647	1.85526e-05	0.00165833	0	0	0	0	1	0	1	1	1	0	0	1
TRINITY_DN148955_c1_g1_i3	0			3.19896	6.59314	3.53326e-19	8.31578e-18	1.24095	0.0542686	0.41825	0.343618	0.647609	0.962842	0.821387	0.20523	0.572857	-0.934536	0.0594859	0.837481	-0.307703	0.532067	1	-0.288359	0.557892	1	1	1	0	0	0	0	0	0	0	0	0	0
TRINITY_DN170244_c3_g2_i1	0			-0.177362	-0.848963	0.238897	0.27965	1.24055	0.100452	0.543859	1.04202	0.180942	0.698935	0.542747	0.47325	0.80025	-0.385182	0.604209	0.951112	0.633486	0.374359	1	0.440171	0.542265	1	0	0	0	0	0	0	0	0	0	0	0	0
TRINITY_DN152328_c0_g1_i1	0			4.47318	-3.25798	1.04792e-07	4.33259e-07	1.23866	0.0435549	0.379601	-0.0420507	0.947008	1	-0.595217	0.299347	0.671093	0.68079	0.217487	0.887006	1.01741	0.0663012	1	0.517081	0.347586	0.969228	1	0	1	0	0	0	0	0	0	0	0	0
TRINITY_DN151820_c0_g1_i2	0			1.73924	5.0994	0.00290465	0.00506498	1.23755	0.430515	0.887024	4.01713	0.0154376	0.223805	3.42902	0.0344127	0.247891	0.181851	0.884067	0.997876	0.507323	0.682321	1	1.33459	0.287393	0.944936	1	1	0	0	0	0	0	0	0	0	0	0
TRINITY_DN165024_c1_g1_i1	0			0.0126011	-1.57563	0.0105424	0.0163295	1.23653	0.0450373	0.385815	0.64557	0.315659	0.82866	-0.266577	0.644925	0.892496	0.326037	0.60607	0.951112	0.831545	0.170066	1	0.643591	0.278102	0.941976	0	0	0	0	0	0	0	0	0	0	0	0
TRINITY_DN106402_c0_g1_i1	0			4.98695	-2.07033	0.000206873	0.00045602	1.23562	0.0329743	0.335713	1.37493	0.023153	0.2804	1.58074	0.00699911	0.0999008	1.0069	0.0533663	0.824217	0.930169	0.0740332	1	0.643635	0.214808	0.906517	1	0	1	0	0	1	0	0	0	0	0	0
TRINITY_DN165346_c2_g6_i1	0			0.0803231	-1.06672	0.106151	0.134236	1.23548	0.0575182	0.427741	1.86834	0.00653877	0.137875	2.13807	0.00142247	0.0356786	0.563791	0.374702	0.909465	-0.136282	0.841958	1	-0.0448321	0.964091	1	0	0	0	0	1	1	0	0	0	0	0	0
TRINITY_DN176553_c4_g4_i4	0			0.961021	8.47758	1.08576e-14	1.41825e-13	1.2352	0.6236	0.962627	1.99353	0.284132	0.804384	0.786484	0.872095	0.979805	0.447036	0.440979	0.91776	-0.172331	0.770095	1	-0.0920192	0.877968	1	1	1	0	0	0	0	0	0	0	0	0	0
TRINITY_DN101237_c0_g1_i1	0			0.0807755	-2.90961	0.00147793	0.00273966	1.2338	0.172964	0.679241	0.136109	0.885754	1	1.15452	0.201345	0.568009	-0.219049	0.88616	0.99801	2.06208	0.0174224	0.734395	-1.93245	0.0572211	0.572401	1	0	1	0	0	0	0	0	0	0	0	0
TRINITY_DN153030_c0_g2_i6	0			0.556082	-1.30885	0.0464556	0.0631667	1.23311	0.0685897	0.46039	0.438314	0.532096	0.928894	0.832767	0.216445	0.586634	0.330706	0.60093	0.950107	0.340549	0.590914	1	0.00258415	1	1	0	0	0	0	0	0	0	0	0	0	0	0
TRINITY_DN168256_c0_g1_i5	0			-0.182394	-1.49208	0.150886	0.184351	1.23309	0.259355	0.772935	1.0186	0.36535	0.859454	1.32603	0.22814	0.599623	0.584933	0.563571	0.942354	0.758636	0.450361	1	-1.36326	0.193489	0.886783	0	0	0	0	0	0	0	0	0	0	0	0
TRINITY_DN132687_c0_g1_i2	0			1.06445	6.97704	5.49033e-21	1.59024e-19	1.22712	0.255791	0.768339	1.2491	0.2682	0.794083	-0.359707	0.662516	0.901081	-0.179165	0.682871	0.966382	-0.359073	0.414673	1	-0.569908	0.192474	0.885849	1	1	0	0	0	0	0	0	0	0	0	0
TRINITY_DN171953_c0_g5_i1	0			3.59639	-0.119325	0.789991	0.817223	1.22526	0.012113	0.206	0.764575	0.13077	0.620184	0.793882	0.10041	0.418405	0.0632155	0.88629	0.99801	0.068155	0.876974	1	-0.528727	0.228006	0.915965	0	0	0	0	0	0	0	0	0	0	0	0
TRINITY_DN171139_c3_g5_i2	0			3.91584	-1.58813	0.000269686	0.0005813	1.2243	0.00686234	0.150942	0.631364	0.177635	0.693181	0.410302	0.358226	0.721373	0.38161	0.351073	0.906067	0.120809	0.769551	1	-0.598962	0.145988	0.826683	1	0	1	1	0	0	0	0	0	0	0	0
TRINITY_DN107287_c0_g1_i2	0			1.55742	-1.06915	0.307517	0.351019	1.22418	0.289871	0.7975	1.70445	0.15357	0.656958	1.75782	0.132383	0.473239	-0.0733322	0.94637	1	-0.00594645	1	1	1.28126	0.209937	0.903973	0	0	0	0	0	0	0	0	0	0	0	0
TRINITY_DN162309_c0_g1_i3	0			-0.0436392	2.51162	9.14178e-05	0.00021594	1.22395	0.0501773	0.404259	1.00707	0.132942	0.624497	0.93449	0.145209	0.492776	0.589169	0.262243	0.888963	0.0249496	0.980369	1	-0.915607	0.0867478	0.685448	1	1	0	0	0	0	0	0	0	0	0	0
TRINITY_DN151948_c1_g2_i4	0			-0.189182	-1.29272	0.16691	0.201964	1.22294	0.215301	0.731564	1.11502	0.269815	0.795066	1.07855	0.270995	0.643747	0.601236	0.515097	0.9346	0.402577	0.663734	1	-0.789233	0.408982	0.986077	0	0	0	0	0	0	0	0	0	0	0	0
TRINITY_DN125167_c0_g1_i1	0			1.27074	-1.74567	0.000874471	0.00170042	1.22247	0.0208157	0.27054	0.856165	0.119907	0.599246	1.04976	0.0466915	0.290475	0.521646	0.304049	0.896213	0.614238	0.229315	1	0.15731	0.760452	1	1	0	1	0	0	0	0	0	0	0	0	0
TRINITY_DN133804_c0_g1_i1	0			2.81788	1.37884	0.000575928	0.00116198	1.2209	0.00217188	0.0806001	1.20667	0.00374	0.0980067	1.23245	0.00198891	0.0443969	-0.483523	0.17396	0.878031	0.10629	0.76582	1	-0.151213	0.670565	1	1	1	0	1	1	1	0	0	0	1	1	0
TRINITY_DN175163_c3_g5_i2	0			0.856248	-3.22576	0.000265622	0.000573107	1.21817	0.166821	0.670717	0.550052	0.540704	0.931594	0.638134	0.469731	0.797676	-0.0538707	1	1	-1.85369	0.0472907	1	-2.00262	0.0351208	0.445593	1	0	1	0	0	0	0	0	0	0	0	0
TRINITY_DN169327_c2_g3_i6	0			0.143378	6.31803	2.26852e-15	3.28075e-14	1.2178	0.261758	0.774975	1.77359	0.0884893	0.526402	1.30864	0.209105	0.577834	-0.128819	0.791029	0.984704	-0.271649	0.572672	1	-0.412041	0.393143	0.982521	1	1	0	0	0	0	0	0	0	0	0	0
TRINITY_DN172933_c0_g4_i4	0			0.31127	5.34746	1.08375e-12	1.03982e-11	1.21731	0.12413	0.594933	0.176944	1	1	0.383683	0.77426	0.946205	0.0981973	0.849472	0.994963	-0.0244495	0.96599	1	0.203316	0.687117	1	1	1	0	0	0	0	0	0	0	0	0	0
TRINITY_DN170007_c0_g1_i4	0			4.43159	1.06285	0.0297238	0.0419904	1.21689	0.0131982	0.214284	-0.371768	0.463557	0.907721	0.394999	0.41659	0.762405	0.211351	0.628677	0.954916	-0.207888	0.634667	1	-0.0114417	0.97965	1	0	0	0	0	0	0	0	0	0	0	0	0
TRINITY_DN174537_c2_g2_i1	0			2.39174	-0.661217	0.698308	0.732942	1.21575	0.602713	0.955221	2.58059	0.263363	0.789871	2.91461	0.213044	0.582664	0.561864	0.761925	0.978447	0.167495	0.930575	1	1.50666	0.424981	0.988163	0	0	0	0	0	0	0	0	0	0	0	0
TRINITY_DN175295_c3_g3_i1	0			0.277492	-0.621842	0.180081	0.216477	1.21431	0.00839596	0.16973	0.205814	0.6664	0.96602	0.216385	0.633169	0.88735	-0.0343655	0.958965	1	-0.552668	0.228966	1	-0.116572	0.799704	1	0	0	0	1	0	0	0	0	0	0	0	0
TRINITY_DN159944_c0_g1_i2	0			4.77954	-0.640081	0.0712324	0.0932711	1.21213	0.00109729	0.0557551	1.18472	0.00227808	0.0714073	1.37791	0.000224233	0.00970833	0.483446	0.14742	0.871948	0.326212	0.328783	1	-0.025299	0.941264	1	0	0	0	1	1	1	0	0	0	0	1	0
TRINITY_DN156381_c4_g3_i1	0			1.08663	-1.47145	0.0114523	0.0175992	1.21192	0.0425521	0.376041	1.0574	0.0884112	0.526305	1.31775	0.0281502	0.222102	0.481774	0.391709	0.910937	0.596735	0.294541	1	-0.0719393	0.90578	1	0	0	0	0	0	0	0	0	0	0	0	0
TRINITY_DN162946_c2_g1_i1	0			0.64287	-1.0614	0.0152234	0.0227918	1.21154	0.00619922	0.143386	0.419393	0.36454	0.858845	0.0967742	0.837754	0.969982	0.12385	0.784718	0.983352	-0.321532	0.462906	1	-0.0912233	0.858302	1	0	0	0	1	0	0	0	0	0	0	0	0
TRINITY_DN165806_c7_g3_i2	0			1.06066	-0.803381	0.16383	0.198572	1.21055	0.0458402	0.388593	-0.547185	0.38621	0.871711	-0.0454637	0.92586	0.994989	-0.0790801	0.888945	0.998196	-0.698499	0.215952	1	-0.588538	0.287857	0.945165	0	0	0	0	0	0	0	0	0	0	0	0
TRINITY_DN167532_c6_g5_i1	0			0.389805	6.85891	5.50862e-14	6.45686e-13	1.20935	0.344916	0.841909	0.826284	0.766074	0.988111	-1.64661	0.458988	0.790847	-0.22391	0.686611	0.967602	0.000724977	1	1	-0.110292	0.84216	1	1	1	0	0	0	0	0	0	0	0	0	0
TRINITY_DN24538_c0_g1_i1	0			1.50507	-2.17517	7.05074e-06	2.06582e-05	1.20834	0.0125623	0.209809	1.29644	0.0103172	0.180329	0.703564	0.14259	0.488388	-0.0580973	0.929994	1	-0.291394	0.557539	1	-0.260449	0.60878	1	1	0	1	0	0	0	0	0	0	0	0	0
TRINITY_DN140968_c0_g1_i1	0			3.23368	-1.93091	4.78192e-06	1.44707e-05	1.20731	0.00510232	0.128141	1.25417	0.00542427	0.12233	1.26524	0.00338973	0.0635502	0.457307	0.251056	0.888549	0.417101	0.296649	1	0.184577	0.642176	1	1	0	1	1	1	1	0	0	0	0	1	0
TRINITY_DN172745_c0_g8_i1	0			0.410004	2.928	0.00584362	0.00956802	1.20528	0.237223	0.753367	-0.834199	0.443381	0.899247	-0.672516	0.466209	0.79517	-0.313049	0.720539	0.972778	-4.16953	3.26877e-05	0.0258215	-3.51364	0.000261862	0.0148082	1	1	0	0	0	0	0	1	1	0	0	0
TRINITY_DN176089_c5_g2_i2	0			0.339534	5.88595	2.3968e-06	7.68796e-06	1.19821	0.316247	0.820021	0.571349	0.735784	0.981886	0.993339	0.397254	0.749506	-0.692087	0.419122	0.915592	-0.304453	0.723746	1	-5.363	3.19618e-07	4.69421e-05	1	1	0	0	0	0	0	0	1	0	0	0
TRINITY_DN168603_c7_g1_i1	0			1.59991	-2.27225	5.70961e-07	2.0654e-06	1.19802	0.0075111	0.159038	0.715971	0.124984	0.610706	0.976789	0.0286434	0.22446	0.913589	0.035741	0.776846	0.356093	0.448216	1	0.0432102	0.953723	1	1	0	1	1	0	0	0	0	0	0	0	0
TRINITY_DN175025_c1_g1_i3	0			1.26884	-2.31251	0.000261097	0.000564133	1.19505	0.061403	0.440267	0.869649	0.1893	0.710253	1.49327	0.0201882	0.184378	-0.196079	0.757542	0.977671	0.771389	0.202523	1	0.16949	0.792412	1	1	0	1	0	0	0	0	0	0	0	0	0
TRINITY_DN171497_c5_g1_i1	0			2.20049	-1.31458	0.00478267	0.00797285	1.19369	0.0129042	0.212903	0.876843	0.0788571	0.50374	0.764243	0.107797	0.431314	0.483144	0.272477	0.889723	0.419105	0.347395	1	-0.176163	0.69857	1	1	0	1	0	0	0	0	0	0	0	0	0
TRINITY_DN171533_c1_g2_i13	0			2.7749	-0.978908	0.0454982	0.0619887	1.18789	0.0207592	0.270333	-0.342844	0.518959	0.925129	0.319522	0.533411	0.835873	-0.0846056	0.856359	0.995218	-0.279058	0.553436	1	-0.307489	0.508058	0.998153	0	0	0	0	0	0	0	0	0	0	0	0
TRINITY_DN169319_c0_g6_i1	0			0.236738	4.60045	1.337e-05	3.70621e-05	1.18621	0.246947	0.762668	-0.360854	0.766636	0.988111	-0.0274524	1	1	-0.492775	0.523576	0.935291	-0.455683	0.55699	1	-0.303854	0.695126	1	1	1	0	0	0	0	0	0	0	0	0	0
TRINITY_DN162252_c0_g1_i2	0			0.0281067	-0.906994	0.202709	0.241008	1.18474	0.117131	0.579575	0.576226	0.470262	0.909749	0.577288	0.455343	0.788479	0.329532	0.650216	0.958632	-0.161107	0.847215	1	0.281062	0.689342	1	0	0	0	0	0	0	0	0	0	0	0	0
TRINITY_DN176671_c1_g2_i12	0			2.87896	0.0438805	0.932864	0.944614	1.17993	0.0106265	0.192537	0.667687	0.163087	0.669287	0.481642	0.290806	0.663905	-0.566661	0.174972	0.878031	-0.159509	0.703161	1	-0.349956	0.400035	0.983667	0	0	0	0	0	0	0	0	0	0	0	0
TRINITY_DN173110_c4_g1_i2	0			1.28896	-2.44556	0.00244205	0.00433192	1.17535	0.156354	0.652544	0.861229	0.314179	0.827737	1.30119	0.117476	0.446797	0.444439	0.559948	0.941449	1.01822	0.185535	1	-1.52564	0.0633575	0.597811	1	0	1	0	0	0	0	0	0	0	0	0
TRINITY_DN1852_c0_g2_i1	0			1.05386	2.65065	1.0888e-06	3.7407e-06	1.17083	0.0255975	0.300211	1.38136	0.0110529	0.187511	1.50708	0.00423232	0.0732661	-0.846471	0.0626116	0.839034	0.0700516	0.876767	1	-0.772018	0.0897253	0.697156	1	1	0	0	0	1	0	0	0	0	0	0
TRINITY_DN130171_c0_g1_i1	0			-0.272669	-3.99998	3.20242e-06	1.00321e-05	1.16923	0.132881	0.612926	1.02842	0.201846	0.725925	0.891676	0.247806	0.620345	0.917018	0.373087	0.909465	0.982503	0.291523	1	-0.85103	0.54703	1	1	0	1	0	0	0	0	0	0	0	0	0
TRINITY_DN130131_c0_g1_i1	0			3.4172	3.37501	4.62916e-09	2.43799e-08	1.16742	0.0270562	0.308354	0.802164	0.143834	0.641448	0.440447	0.40343	0.75376	-1.01334	0.0301423	0.731663	-0.233954	0.613594	1	-0.527291	0.255628	0.929769	1	1	0	0	0	0	0	0	0	0	0	0
TRINITY_DN172813_c1_g1_i1	0			1.83216	1.55975	0.0103731	0.016093	1.16735	0.0526645	0.413177	-0.787916	0.211219	0.738174	0.434216	0.47415	0.800816	-0.3373	0.526351	0.93549	-0.32432	0.542819	1	0.53189	0.317126	0.959811	0	0	0	0	0	0	0	0	0	0	0	0
TRINITY_DN169284_c0_g1_i6	0			0.255752	-4.58139	0.00743353	0.0119049	1.1671	0.504423	0.918756	0.279305	0.871277	1	-1.42502	0.33945	0.706153	2.62931	0.107812	0.869832	3.73684	0.0231187	0.852257	-1.34001	0.4208	0.987696	0	0	0	0	0	0	0	0	0	0	0	0
TRINITY_DN166810_c1_g1_i12	0			0.107819	-0.834027	0.697429	0.732093	1.16554	0.724233	0.983842	1.88447	0.522936	0.926345	1.26256	0.699303	0.916472	-0.955999	0.695249	0.968834	-0.888459	0.724376	1	-0.272286	0.912444	1	0	0	0	0	0	0	0	0	0	0	0	0
TRINITY_DN164530_c3_g1_i1	0			1.96081	1.23036	0.0143069	0.0215423	1.1653	0.0199919	0.266242	0.0245203	0.971327	1	0.107732	0.842549	0.971901	0.0769484	0.867496	0.9954	0.0210552	0.963276	1	0.0350226	0.941427	1	0	0	0	0	0	0	0	0	0	0	0	0
TRINITY_DN167762_c1_g1_i1	0			1.55372	-0.635149	0.195609	0.233434	1.16503	0.0211462	0.27245	0.776623	0.138503	0.633996	0.509421	0.310451	0.680713	-0.194349	0.685651	0.967252	0.145293	0.765226	1	-0.0672266	0.898207	1	0	0	0	0	0	0	0	0	0	0	0	0
TRINITY_DN163935_c0_g1_i3	0			1.73767	-1.05765	0.0075106	0.012019	1.16461	0.00394823	0.111038	0.606415	0.149066	0.64998	0.599598	0.134378	0.476223	-0.349288	0.364201	0.907523	-0.394697	0.301996	1	-0.0234617	0.956735	1	0	0	0	1	0	0	0	0	0	0	0	0
TRINITY_DN172122_c0_g4_i3	0			0.413107	7.49651	1.71526e-18	3.69202e-17	1.16431	0.31441	0.818457	2.39333	0.0268557	0.3036	1.26007	0.31441	0.684144	-0.266713	0.57366	0.944468	-0.257809	0.584555	1	-1.23099	0.0104337	0.220695	1	1	0	0	0	0	0	0	0	0	0	0
TRINITY_DN172245_c3_g2_i1	0			0.998458	-2.32752	8.11227e-06	2.34886e-05	1.16381	0.0257686	0.30087	-0.534115	0.326537	0.835597	0.357026	0.495287	0.814175	-0.294765	0.582325	0.946958	-0.54052	0.325326	1	-0.801306	0.126921	0.791264	1	0	1	0	0	0	0	0	0	0	0	0
TRINITY_DN172191_c1_g1_i1	0			6.22317	-2.93998	1.88189e-16	3.11877e-15	1.16135	0.00118631	0.0580603	0.691808	0.0628953	0.457392	1.09786	0.00213191	0.0465147	0.908223	0.00521407	0.394032	0.198132	0.542132	1	-0.0647619	0.8438	1	1	0	1	1	0	1	1	0	0	0	0	0
TRINITY_DN172255_c2_g1_i5	0			4.43852	-3.98452	0.00312781	0.00541526	1.16042	0.400677	0.872471	1.80062	0.203064	0.72744	2.28215	0.106182	0.428981	2.15138	0.0803024	0.854105	3.00364	0.0179388	0.745431	2.06725	0.091671	0.702644	1	0	1	0	0	0	0	0	0	0	0	0
TRINITY_DN146939_c0_g1_i1	0			3.12172	0.0105946	0.987049	0.991668	1.1565	0.00212742	0.079432	1.02267	0.00930922	0.169482	1.00679	0.00724736	0.10211	-0.512326	0.134561	0.87043	-0.459386	0.179434	1	-0.065774	0.848672	1	0	0	0	1	1	1	0	0	0	0	1	0
TRINITY_DN168588_c0_g2_i1	0			1.07071	3.48752	5.66372e-07	2.04987e-06	1.15537	0.0774467	0.485697	-1.60899	0.0238235	0.283567	-1.66763	0.0134043	0.145885	-0.255713	0.643817	0.958002	-0.573856	0.298882	1	-1.73694	0.0021654	0.0744109	1	1	0	0	0	0	0	0	1	0	0	0
TRINITY_DN167554_c0_g1_i6	0			0.55388	-1.14075	0.0640176	0.0846292	1.15456	0.0731634	0.473534	1.27977	0.057727	0.438022	0.67014	0.299313	0.67107	0.196096	0.753103	0.977515	-0.364679	0.560705	1	-0.140253	0.827226	1	0	0	0	0	0	0	0	0	0	0	0	0
TRINITY_DN171311_c0_g1_i2	0			0.490579	-1.22993	0.146194	0.179166	1.15255	0.197997	0.711039	0.955197	0.298608	0.814767	1.00218	0.263056	0.636492	-0.815332	0.327859	0.900479	-0.955025	0.257896	1	-1.65792	0.0501495	0.538608	0	0	0	0	0	0	0	0	0	0	0	0
TRINITY_DN173035_c0_g4_i1	0			0.134212	10.0123	7.60788e-16	1.17073e-14	1.15131	1	1	0	1	1	0	1	1	-0.960326	0.0886461	0.857449	-0.0338935	0.954101	1	-1.39507	0.0142527	0.26854	1	1	0	0	0	0	0	0	0	0	0	0
TRINITY_DN163255_c1_g1_i1	0			1.465	-1.02987	0.0330527	0.0462498	1.1511	0.0209103	0.27131	1.0661	0.0404056	0.371195	0.975183	0.0495866	0.298915	0.358783	0.441105	0.91776	-0.0517781	0.920711	1	-0.118444	0.800414	1	0	0	0	0	0	0	0	0	0	0	0	0
TRINITY_DN173735_c1_g2_i1	0			1.31437	-2.17102	0.00038923	0.000812473	1.14488	0.066769	0.455471	0.14314	0.828678	0.995643	0.661553	0.288013	0.661279	0.347587	0.558207	0.94115	0.0970568	0.873512	1	-0.133706	0.819281	1	1	0	1	0	0	0	0	0	0	0	0	0
TRINITY_DN137798_c0_g1_i1	0			-0.295793	-2.45473	0.00566975	0.00931637	1.1436	0.198733	0.712313	0.0168221	1	1	-0.122689	0.868289	0.978517	1.2753	0.141331	0.87043	1.11958	0.196177	1	0.701727	0.415976	0.987105	1	0	1	0	0	0	0	0	0	0	0	0
TRINITY_DN174879_c1_g1_i4	0			0.641784	4.42827	0.000133961	0.000305981	1.14359	0.285336	0.792531	-0.689017	0.552312	0.935187	-2.74416	0.022459	0.196791	-0.597775	0.491542	0.928601	-0.34668	0.691648	1	-0.612619	0.479984	0.993433	1	1	0	0	0	0	0	0	0	0	0	0
TRINITY_DN163215_c3_g4_i15	0			-0.356633	-2.03599	0.00388824	0.00660337	1.14288	0.1056	0.554436	-2.32305	0.00336142	0.0909915	-1.60823	0.0199357	0.182861	0.707212	0.297735	0.894343	0.348952	0.618637	1	-2.02808	0.00982988	0.212313	1	0	1	0	1	0	0	0	1	0	0	0
TRINITY_DN124956_c0_g1_i2	0			1.76298	-1.64331	0.00403567	0.00683238	1.14146	0.0538813	0.417121	0.615929	0.31528	0.828326	0.844264	0.150653	0.500479	0.171937	0.76246	0.978447	0.718593	0.188176	1	0.114403	0.840302	1	1	0	1	0	0	0	0	0	0	0	0	0
TRINITY_DN157544_c0_g1_i2	0			3.86204	-1.34852	0.000232067	0.000506386	1.14083	0.00257955	0.089347	0.912225	0.0208165	0.264276	0.737231	0.0490371	0.297487	0.491178	0.154019	0.87724	0.719557	0.0371891	1	0.453909	0.187692	0.882194	1	0	1	1	0	0	0	0	0	0	0	0
TRINITY_DN175965_c3_g1_i7	0			0.421288	0.39679	0.608627	0.648475	1.14025	0.129058	0.605342	-0.0651119	0.949157	1	-1.19201	0.0968502	0.411591	-0.724153	0.282848	0.891433	-0.229779	0.739532	1	-0.411279	0.542265	1	0	0	0	0	0	0	0	0	0	0	0	0
TRINITY_DN174148_c6_g1_i1	0			-0.426543	-2.49279	0.000621231	0.00124456	1.13882	0.0934395	0.526359	1.23884	0.0795293	0.505514	1.80654	0.00818726	0.109667	1.11731	0.138269	0.87043	0.795939	0.315277	1	-0.691926	0.517137	0.999343	1	0	1	0	0	1	0	0	0	0	0	0
TRINITY_DN125066_c0_g1_i1	0			1.84534	-0.513411	0.558427	0.600747	1.13203	0.245663	0.761261	1.42654	0.156968	0.66146	0.728382	0.454816	0.788027	0.772387	0.370515	0.908675	0.424301	0.625773	1	-0.0742748	0.936657	1	0	0	0	0	0	0	0	0	0	0	0	0
TRINITY_DN146344_c0_g1_i1	0			0.527361	-3.55209	3.7189e-06	1.14992e-05	1.1296	0.11666	0.578731	1.08503	0.146268	0.644698	1.2612	0.0804178	0.380476	1.88339	0.0115672	0.552621	1.88637	0.011465	0.613297	1.64999	0.0303978	0.412227	1	0	1	0	0	0	0	0	0	0	0	0
TRINITY_DN97791_c0_g1_i1	0			0.41452	-2.22168	0.00136761	0.00255155	1.12796	0.10434	0.552246	1.11674	0.122756	0.605608	0.574502	0.405854	0.755078	-0.0883963	0.929553	1	0.244082	0.775067	1	-0.0323035	1	1	1	0	1	0	0	0	0	0	0	0	0	0
TRINITY_DN131268_c0_g2_i1	0			0.193335	-1.95882	0.000526494	0.00107103	1.12789	0.0435445	0.379601	1.01167	0.0820515	0.51161	0.429648	0.443015	0.780678	0.112617	0.885717	0.99801	0.0269531	1	1	0.263942	0.659572	1	1	0	1	0	0	0	0	0	0	0	0	0
TRINITY_DN172246_c6_g1_i2	0			0.196555	-1.26283	0.050508	0.0681884	1.12742	0.0905126	0.519049	0.744006	0.283748	0.804263	-0.471469	0.450621	0.78534	0.175928	0.797722	0.985351	-0.297444	0.667322	1	0.574346	0.358748	0.972354	0	0	0	0	0	0	0	0	0	0	0	0
TRINITY_DN163965_c9_g4_i1	0			0.919955	-2.15755	6.50021e-05	0.000158154	1.12657	0.0347209	0.343523	0.768467	0.166132	0.673341	1.21183	0.0233677	0.201005	0.837253	0.105178	0.869611	0.887285	0.0889674	1	0.0183292	1	1	1	0	1	0	0	0	0	0	0	0	0	0
TRINITY_DN176000_c3_g16_i1	0			1.28042	-0.498309	0.334711	0.37901	1.12541	0.0350924	0.344981	0.962766	0.0840283	0.515637	1.05637	0.0476269	0.293399	0.360353	0.463413	0.921612	0.370823	0.449336	1	0.0448564	0.929265	1	0	0	0	0	0	0	0	0	0	0	0	0
TRINITY_DN120376_c0_g1_i1	0			0.162994	0.404744	0.538707	0.581791	1.12507	0.0729384	0.472988	1.48002	0.0244009	0.287566	0.766703	0.226342	0.597413	0.270232	0.643264	0.958002	-0.178407	0.767305	1	-0.222976	0.713554	1	0	0	0	0	0	0	0	0	0	0	0	0
TRINITY_DN161765_c5_g2_i1	0			-0.68908	-1.25195	0.466674	0.511381	1.12469	0.599898	0.954234	-8.8189	0.00510377	0.119109	-8.85281	0.000812661	0.0244063	0.170153	0.925955	1	-0.693621	0.7042	1	-7.32342	0.00418346	0.120111	0	0	0	0	1	1	0	0	1	0	0	0
TRINITY_DN175770_c1_g1_i4	0			-0.0777947	-0.745618	0.140977	0.173345	1.12443	0.0221891	0.278917	0.821078	0.112898	0.584005	0.783537	0.113204	0.440451	0.460517	0.350134	0.906067	0.235212	0.655125	1	0.275645	0.583542	1	0	0	0	0	0	0	0	0	0	0	0	0
TRINITY_DN168355_c2_g9_i2	0			-0.328998	-2.27426	0.000129482	0.000296584	1.12038	0.0409863	0.370735	0.811373	0.155164	0.658931	0.938518	0.0874825	0.394395	1.17865	0.0489524	0.81054	0.78997	0.194209	1	0.614943	0.314939	0.959075	1	0	1	0	0	0	0	0	0	0	0	0
TRINITY_DN179839_c0_g1_i1	0			0.937043	0.0616231	0.914359	0.928272	1.11436	0.0179178	0.252538	1.12712	0.0222208	0.274538	0.781642	0.0947397	0.408413	-0.542269	0.219735	0.887006	0.0045077	1	1	-0.72223	0.101853	0.733188	0	0	0	0	0	0	0	0	0	0	0	0
TRINITY_DN171651_c1_g5_i1	0			-0.258445	-1.58207	0.0222419	0.0322394	1.11323	0.11282	0.56996	1.10217	0.128292	0.616337	1.08041	0.125263	0.461756	0.393223	0.595168	0.948927	-0.283408	0.732614	1	-0.0865005	0.959943	1	0	0	0	0	0	0	0	0	0	0	0	0
TRINITY_DN170426_c0_g1_i2	0			1.47363	-2.7632	0.000747911	0.0014758	1.11312	0.178934	0.688078	0.615938	0.468255	0.908978	1.19987	0.148276	0.497534	0.531866	0.499854	0.931126	0.777997	0.312438	1	-0.170873	0.830788	1	1	0	1	0	0	0	0	0	0	0	0	0
TRINITY_DN174465_c0_g2_i4	0			-0.194573	-6.02887	0.000717248	0.00142035	1.11057	0.495237	0.914712	0.0250241	0.995115	1	1.28534	0.427679	0.770661	-2.34441	0.582603	0.946958	3.4123	0.047343	1	3.71454	0.0270767	0.387893	1	0	1	0	0	0	0	0	0	0	0	0
TRINITY_DN162235_c6_g1_i1	0			0.105491	4.63629	4.20499e-13	4.28268e-12	1.10999	0.118515	0.582445	0.679333	0.454597	0.905062	0.9502	0.173874	0.532445	-0.138604	0.75583	0.977647	-0.180506	0.69164	1	-0.505444	0.253178	0.929191	1	1	0	0	0	0	0	0	0	0	0	0
TRINITY_DN119916_c0_g1_i1	0			0.230042	-1.37445	0.00776854	0.0123894	1.10978	0.0300004	0.322707	0.175632	0.736377	0.981886	0.327813	0.52757	0.832148	0.41734	0.397443	0.912412	-0.0785193	0.883624	1	-0.145819	0.807432	1	0	0	0	0	0	0	0	0	0	0	0	0
TRINITY_DN177158_c11_g7_i1	0			0.52186	-3.26626	0.00121005	0.00228404	1.10858	0.276559	0.787644	0.301178	0.772665	0.989495	-0.844514	0.362482	0.723746	-0.272164	0.79698	0.985351	-0.771542	0.47142	1	-0.59843	0.548037	1	1	0	1	0	0	0	0	0	0	0	0	0
TRINITY_DN174645_c2_g1_i2	0			1.05426	0.887904	0.0526624	0.0707865	1.10793	0.0146971	0.227652	0.66791	0.163542	0.669994	0.699703	0.123666	0.458687	-0.281534	0.488117	0.928335	-0.183272	0.659736	1	0.517304	0.195413	0.889071	0	0	0	0	0	0	0	0	0	0	0	0
TRINITY_DN153644_c0_g1_i2	0			1.42944	-1.31645	0.0053729	0.00887172	1.1072	0.0207167	0.270333	1.7963	0.000390341	0.0222859	0.818845	0.0848449	0.389926	0.703259	0.118749	0.87043	0.221421	0.643578	1	0.214984	0.638139	1	1	0	1	0	1	0	0	0	0	0	0	0
TRINITY_DN169755_c6_g1_i1	0			1.21099	-2.13721	2.86621e-05	7.45314e-05	1.10089	0.0303184	0.323614	0.575478	0.275784	0.799963	0.7168	0.156711	0.509849	0.1226	0.822904	0.989877	-0.0820094	0.876515	1	-0.450578	0.385407	0.979998	1	0	1	0	0	0	0	0	0	0	0	0
TRINITY_DN171896_c0_g1_i2	0			0.957457	-0.0966579	0.913156	0.927233	1.09952	0.54323	0.935139	-1.88625	0.299891	0.816349	0.819	0.657862	0.898867	1.36001	0.37021	0.908675	0.594959	0.6912	1	-8.86783	0.000130557	0.00838041	0	0	0	0	0	0	0	0	1	0	0	0
TRINITY_DN166255_c7_g1_i2	0			1.92571	-2.49513	9.61913e-06	2.74256e-05	1.0993	0.0529183	0.413906	0.3252	0.57952	0.945465	0.378294	0.505622	0.820556	0.515355	0.3394	0.902779	0.240889	0.663412	1	-0.166504	0.756968	1	1	0	1	0	0	0	0	0	0	0	0	0
TRINITY_DN171984_c4_g1_i1	0			2.73972	-1.77262	7.12411e-05	0.000172115	1.09848	0.016369	0.240897	0.749745	0.115251	0.589794	0.113446	0.811369	0.959642	0.210113	0.620736	0.953761	-0.207681	0.630903	1	-0.208906	0.62864	1	1	0	1	0	0	0	0	0	0	0	0	0
TRINITY_DN163509_c2_g1_i2	0			1.11032	-1.92134	0.000924322	0.00178799	1.09726	0.0625245	0.443512	0.43348	0.481327	0.913276	0.939061	0.109258	0.434147	0.457113	0.414651	0.915592	0.574911	0.303473	1	0.435474	0.444389	0.989491	1	0	1	0	0	0	0	0	0	0	0	0
TRINITY_DN165086_c0_g2_i1	0			2.57535	-0.338283	0.39528	0.44016	1.09725	0.00776938	0.161302	0.891834	0.0381304	0.36159	0.882904	0.0312057	0.235397	-0.313982	0.402774	0.912412	-0.0494227	0.897298	1	-0.147649	0.692513	1	0	0	0	1	0	0	0	0	0	0	0	0
TRINITY_DN121627_c0_g1_i1	0			2.12388	1.00066	0.0215205	0.031281	1.0968	0.0118773	0.204136	0.545869	0.229097	0.756648	0.412523	0.33903	0.705974	-0.372218	0.343628	0.903659	-0.0957155	0.80885	1	-0.609002	0.120895	0.776884	0	0	0	0	0	0	0	0	0	0	0	0
TRINITY_DN168738_c1_g1_i1	0			0.44864	-1.71323	0.008661	0.0136664	1.09618	0.100962	0.544641	0.56592	0.415715	0.886181	-0.273004	0.663856	0.901687	-0.0868223	0.913231	1	-0.0294868	1	1	-1.1876	0.0746449	0.644633	0	0	0	0	0	0	0	0	0	0	0	0
TRINITY_DN177065_c2_g1_i1	0			-0.771921	-5.74523	1.18681e-09	6.93693e-09	1.0919	0.118076	0.581415	-0.224901	0.763957	0.987747	-0.310143	0.643069	0.891544	2.21827	0.033656	0.762331	1.55477	0.179701	1	1.0693	0.361828	0.973543	1	0	1	0	0	0	0	0	0	0	0	0
TRINITY_DN138597_c1_g1_i1	0			2.30977	-1.11034	0.00606034	0.0098917	1.09124	0.00842652	0.170019	0.947083	0.0287068	0.313162	0.769103	0.061284	0.333448	0.308879	0.421972	0.915592	0.249474	0.518484	1	0.225923	0.557682	1	1	0	1	1	0	0	0	0	0	0	0	0
TRINITY_DN173308_c1_g7_i4	0			2.47082	5.49364	8.87476e-11	6.2584e-10	1.09089	0.150442	0.642092	-1.23724	0.124537	0.609381	0.858272	0.257001	0.629908	-0.778271	0.197797	0.882191	-0.296712	0.622024	1	-0.328396	0.585107	1	1	1	0	0	0	0	0	0	0	0	0	0
TRINITY_DN168219_c0_g1_i1	0			1.19286	-1.42371	0.000552186	0.00111875	1.09002	0.0079381	0.163313	0.938189	0.0284572	0.312095	0.454945	0.266635	0.639825	0.726063	0.0675071	0.839034	0.0253984	0.978967	1	0.405078	0.318626	0.959936	1	0	1	1	0	0	0	0	0	0	0	0
TRINITY_DN168331_c1_g8_i3	0			0.305941	-1.54114	0.0178554	0.026392	1.08917	0.100069	0.543497	0.64409	0.353994	0.852491	1.21561	0.0682348	0.349971	-0.123877	0.887094	0.99818	-0.0189951	1	1	-0.11247	0.891684	1	0	0	0	0	0	0	0	0	0	0	0	0
TRINITY_DN171889_c0_g3_i1	0			6.83704	4.44712	3.80628e-22	1.25759e-20	1.08789	0.0058	0.137686	-0.0681328	0.868891	1	0.355323	0.363231	0.724163	-0.286993	0.414435	0.915592	-0.265951	0.44946	1	-0.341024	0.332299	0.964425	1	1	0	1	0	0	0	0	0	0	0	0
TRINITY_DN124654_c0_g1_i4	0			0.747742	-0.489035	0.246627	0.287828	1.08778	0.0107467	0.193786	0.455808	0.312082	0.826808	0.734754	0.0845568	0.389377	-0.0514306	0.902684	0.999001	-0.363573	0.366702	1	-0.156971	0.715038	1	0	0	0	0	0	0	0	0	0	0	0	0
TRINITY_DN175526_c0_g1_i13	0			0.874359	-0.585848	0.629438	0.668079	1.08754	0.451127	0.896646	1.05885	0.463809	0.907859	1.1827	0.412146	0.759696	2.34752	0.0669448	0.839034	2.06572	0.104497	1	1.43208	0.251463	0.929191	0	0	0	0	0	0	0	0	0	0	0	0
TRINITY_DN34106_c0_g1_i1	0			0.232868	2.80574	0.00446415	0.007486	1.08429	0.266318	0.778551	-0.717005	0.502328	0.91939	1.2287	0.194268	0.559567	-0.935906	0.245637	0.888123	0.2131	0.794232	1	-0.348825	0.666223	1	1	1	0	0	0	0	0	0	0	0	0	0
TRINITY_DN171462_c5_g3_i5	0			0.0284458	6.14488	1.61451e-11	1.28333e-10	1.08397	0.520616	0.925648	-1.49275	0.42273	0.888603	0.0340146	0.945183	1	-0.101683	0.853842	0.995115	-0.231663	0.668841	1	0.574557	0.282117	0.942473	1	1	0	0	0	0	0	0	0	0	0	0
TRINITY_DN176377_c5_g2_i2	0			-0.166188	4.50066	1.9126e-09	1.07557e-08	1.08281	0.254555	0.767585	0.933695	0.302791	0.81792	0.628118	0.569241	0.855159	-0.239697	0.64506	0.958002	-0.219945	0.678445	1	1.03015	0.0444547	0.50664	1	1	0	0	0	0	0	0	0	0	0	0
TRINITY_DN170972_c3_g3_i3	0			1.74571	0.0786419	0.928507	0.940798	1.08048	0.140068	0.625595	0.379243	0.615085	0.955412	-0.893704	0.197445	0.563524	0.245278	0.71092	0.970352	0.388531	0.554459	1	0.150245	0.821273	1	0	0	0	0	0	0	0	0	0	0	0	0
TRINITY_DN163586_c0_g1_i8	0			0.476031	-0.107011	0.910158	0.924589	1.07939	0.464727	0.903322	1.87002	0.2147	0.74193	2.20692	0.140698	0.485309	-0.779399	0.537958	0.93761	-0.775883	0.541903	1	0.444693	0.730531	1	0	0	0	0	0	0	0	0	0	0	0	0
TRINITY_DN136875_c0_g1_i2	0			1.18331	5.26581	1.77013e-07	7.03515e-07	1.07886	0.221763	0.739327	-0.509557	0.642242	0.961883	-0.0251973	0.986428	1	-0.651632	0.37117	0.909102	-0.432108	0.551478	1	-1.54118	0.0375137	0.462539	1	1	0	0	0	0	0	0	0	0	0	0
TRINITY_DN164479_c0_g1_i1	0			4.04021	-0.50041	0.672082	0.708428	1.07861	0.451664	0.897046	2.66829	0.0763171	0.497249	2.2803	0.118573	0.448889	-1.46481	0.238164	0.887634	-1.55251	0.212022	1	0.52304	0.668014	1	0	0	0	0	0	0	0	0	0	0	0	0
TRINITY_DN174725_c5_g1_i1	0			0.428161	-0.479214	0.449489	0.494365	1.07743	0.104172	0.551982	1.64619	0.0176897	0.241781	0.735121	0.268825	0.642317	0.23208	0.714579	0.970899	-0.32938	0.602658	1	0.0551147	0.940481	1	0	0	0	0	0	0	0	0	0	0	0	0
TRINITY_DN173141_c0_g2_i1	0			0.545713	-1.79533	0.00107532	0.00205163	1.07614	0.0497361	0.40242	0.664456	0.243985	0.769979	0.913199	0.0951914	0.409072	-0.0697063	0.909196	1	0.295039	0.599611	1	-0.158345	0.792621	1	1	0	1	0	0	0	0	0	0	0	0	0
TRINITY_DN166902_c0_g1_i1	0			2.70307	-0.802787	0.02777	0.0394522	1.07396	0.00409574	0.113264	0.494525	0.203734	0.727754	0.877963	0.0183532	0.174522	0.268946	0.436611	0.91764	0.0520534	0.889978	1	-0.325537	0.345968	0.969228	0	0	0	1	0	0	0	0	0	0	0	0
TRINITY_DN100902_c1_g1_i1	0			5.60285	1.19344	7.99972e-05	0.000191356	1.06923	0.000387587	0.0299436	1.51972	1.93567e-06	0.000331088	1.56694	3.19021e-07	4.85706e-05	-0.13606	0.615263	0.952578	0.0548647	0.839701	1	-0.194907	0.471376	0.991655	1	1	0	1	1	1	0	0	0	1	1	0
TRINITY_DN144352_c0_g2_i1	0			0.994942	7.44619	5.19718e-19	1.19544e-17	1.06909	0.505191	0.919517	0.746538	1	1	1.73541	0.132477	0.473372	-0.226642	0.634433	0.956964	-0.27986	0.55779	1	-0.121821	0.799609	1	1	1	0	0	0	0	0	0	0	0	0	0
TRINITY_DN171911_c1_g1_i1	0			0.50067	-2.37994	8.57292e-05	0.000203754	1.069	0.0720728	0.470009	0.74373	0.226347	0.754146	1.02054	0.0856595	0.391291	0.495435	0.437303	0.91764	-0.124282	0.870472	1	0.148683	0.852238	1	1	0	1	0	0	0	0	0	0	0	0	0
TRINITY_DN175374_c1_g5_i2	0			1.0212	-1.47732	0.012109	0.0185146	1.06847	0.0764227	0.483064	0.30974	0.622867	0.957528	0.145164	0.821369	0.963408	0.541869	0.335263	0.902779	0.0685247	0.927031	1	-0.62867	0.279145	0.941976	0	0	0	0	0	0	0	0	0	0	0	0
TRINITY_DN151328_c0_g1_i1	0			0.169479	-2.31588	3.43815e-05	8.81304e-05	1.06688	0.0443154	0.383017	1.25237	0.0234097	0.281501	1.26389	0.0173553	0.168981	1.18225	0.0351415	0.773267	0.707526	0.235718	1	0.39006	0.514	0.999343	1	0	1	0	0	0	0	0	0	0	0	0
TRINITY_DN168922_c2_g1_i1	0			1.36507	-0.73137	0.181149	0.217629	1.06453	0.0583935	0.43075	0.619816	0.290037	0.810191	0.105698	0.862558	0.976728	-0.282584	0.592427	0.948346	-0.0112494	0.99121	1	-0.0937547	0.866331	1	0	0	0	0	0	0	0	0	0	0	0	0
TRINITY_DN160925_c0_g1_i6	0			-0.71665	-2.92438	0.000490723	0.00100521	1.06406	0.18305	0.69353	0.580706	0.492311	0.916603	0.416521	0.618524	0.880714	-0.0690285	1	1	0.236126	0.837765	1	0.176885	0.845351	1	1	0	1	0	0	0	0	0	0	0	0	0
TRINITY_DN156378_c1_g1_i1	0			2.22399	-1.71579	0.000275897	0.000593735	1.06392	0.0270999	0.308396	0.579346	0.246015	0.772671	0.807995	0.0915503	0.402454	-0.156998	0.736167	0.975174	-0.108863	0.812793	1	-0.330393	0.469015	0.99101	1	0	1	0	0	0	0	0	0	0	0	0
TRINITY_DN168752_c3_g2_i1	0			1.2094	8.57215	3.53255e-24	1.45806e-22	1.06251	0.745269	0.986793	-2.33925	0.514209	0.923425	-2.36651	0.379326	0.736296	0.0965798	0.825613	0.990411	-0.396662	0.366762	1	-0.320722	0.465503	0.990408	1	1	0	0	0	0	0	0	0	0	0	0
TRINITY_DN166411_c5_g1_i1	0			1.12961	5.10217	0.176939	0.213063	1.06231	0.798367	0.994358	0.308342	0.931934	1	-6.05844	0.0941418	0.406874	-1.56705	0.564491	0.942646	-1.73362	0.525979	1	0.355229	0.894544	1	0	0	0	0	0	0	0	0	0	0	0	0
TRINITY_DN135615_c0_g5_i1	0			0.780574	-3.36527	1.12471e-05	3.1629e-05	1.06117	0.152249	0.645986	0.463481	0.547692	0.933807	1.3799	0.0640282	0.340072	-0.538923	0.552592	0.940125	-0.483483	0.597491	1	-0.433897	0.62128	1	1	0	1	0	0	0	0	0	0	0	0	0
TRINITY_DN163724_c0_g9_i2	0			-0.364821	3.57242	0.0216166	0.0314107	1.06075	0.466564	0.904282	-0.375105	0.925313	1	-0.20516	0.921416	0.993791	-1.22877	0.316761	0.899192	0.911228	0.448253	1	1.28155	0.289698	0.946701	0	0	0	0	0	0	0	0	0	0	0	0
TRINITY_DN163238_c0_g1_i1	0			1.46126	-2.67466	6.64785e-08	2.85357e-07	1.05868	0.028313	0.314989	0.785132	0.118513	0.596063	0.946874	0.0492102	0.297569	0.5481	0.268062	0.889723	0.688308	0.153038	1	-0.141221	0.789108	1	1	0	1	0	0	0	0	0	0	0	0	0
TRINITY_DN171932_c0_g1_i2	0			2.28694	-1.28897	0.00743153	0.0119021	1.05836	0.0329773	0.335713	0.977123	0.0593743	0.443855	1.35177	0.0069458	0.0994588	0.689091	0.129877	0.87043	0.48287	0.294209	1	-0.188323	0.690318	1	0	0	0	0	0	1	0	0	0	0	0	0
TRINITY_DN166081_c0_g1_i1	0			1.36763	3.14416	2.21978e-11	1.72293e-10	1.05821	0.0184263	0.256401	1.09669	0.0195767	0.255994	0.787725	0.0780796	0.375006	-0.144217	0.701865	0.969616	-0.133379	0.72773	1	-0.125731	0.738703	1	1	1	0	0	0	0	0	0	0	0	0	0
TRINITY_DN156029_c0_g1_i1	0			0.966053	-1.42659	0.0617871	0.0818993	1.05758	0.186432	0.696278	0.275635	0.742258	0.982997	0.413606	0.611543	0.877281	0.395355	0.590085	0.947494	0.246815	0.748084	1	-0.347015	0.646558	1	0	0	0	0	0	0	0	0	0	0	0	0
TRINITY_DN175757_c3_g2_i2	0			0.828574	-0.742793	0.292895	0.335841	1.05578	0.160798	0.659362	1.00764	0.198059	0.720739	1.20073	0.111625	0.438188	-0.0902325	0.913131	1	0.130547	0.858044	1	0.546243	0.421707	0.98798	0	0	0	0	0	0	0	0	0	0	0	0
TRINITY_DN136374_c0_g2_i1	0			0.0936318	-3.50363	0.000173544	0.000388036	1.05475	0.246928	0.762668	0.0243057	0.988187	1	0.676618	0.461405	0.792227	0.508001	0.595677	0.94917	0.927502	0.310156	1	-0.510255	0.593411	1	1	0	1	0	0	0	0	0	0	0	0	0
TRINITY_DN159555_c3_g4_i2	0			0.571424	-2.62233	3.02589e-07	1.15341e-06	1.05383	0.0299126	0.322568	0.786061	0.122648	0.605357	0.872446	0.0727449	0.362061	0.513576	0.336081	0.902779	-0.00049138	1	1	0.186245	0.774599	1	1	0	1	0	0	0	0	0	0	0	0	0
TRINITY_DN168767_c3_g3_i2	0			-0.812693	-3.93367	0.000378278	0.000791599	1.05356	0.291525	0.799323	1.07925	0.297115	0.813817	1.66055	0.0998643	0.417413	0.859407	0.593996	0.94861	1.96386	0.0985563	1	1.49905	0.21375	0.905134	1	0	1	0	0	0	0	0	0	0	0	0
TRINITY_DN174703_c0_g2_i3	0			-0.0534686	-1.73595	0.022148	0.03212	1.05325	0.177117	0.685049	-1.50003	0.0725487	0.486023	-1.23314	0.0977988	0.413729	1.18562	0.100464	0.867013	0.0358777	1	1	-0.208314	0.789052	1	0	0	0	0	0	0	0	0	0	0	0	0
TRINITY_DN154935_c0_g1_i1	0			1.31207	-1.41391	0.00235969	0.00420106	1.05237	0.0248773	0.29608	0.823935	0.0920688	0.535707	0.990787	0.0340265	0.24616	0.681814	0.12503	0.87043	0.237559	0.608772	1	0.280629	0.531534	1	1	0	1	0	0	0	0	0	0	0	0	0
TRINITY_DN130257_c0_g5_i1	0			1.20129	-1.64278	0.000373665	0.00078301	1.0486	0.0240361	0.289744	0.590498	0.222915	0.750691	0.931855	0.043998	0.280998	0.924373	0.0378717	0.786493	0.616605	0.176325	1	0.700923	0.116233	0.766967	1	0	1	0	0	0	0	0	0	0	0	0
TRINITY_DN163215_c3_g2_i2	0			0.516291	-2.82082	1.2625e-05	3.51423e-05	1.04607	0.0934663	0.526359	0.421731	0.514432	0.923425	0.299954	0.638583	0.88948	0.796685	0.218913	0.887006	0.631601	0.322759	1	0.0595953	0.959269	1	1	0	1	0	0	0	0	0	0	0	0	0
TRINITY_DN168488_c4_g3_i9	0			1.42363	-1.67524	0.000561965	0.00113662	1.04558	0.0316899	0.330197	1.17056	0.0214088	0.268508	1.15538	0.0177986	0.171325	0.362323	0.439655	0.917674	0.690717	0.139316	1	-0.296079	0.53748	1	1	0	1	0	0	0	0	0	0	0	0	0
TRINITY_DN165356_c0_g1_i3	0			1.50088	-1.92941	7.45664e-06	2.17371e-05	1.04317	0.015115	0.229956	0.499146	0.265238	0.791717	0.482234	0.258882	0.631873	0.215086	0.608326	0.951487	-0.0943476	0.839568	1	0.250824	0.55442	1	1	0	1	0	0	0	0	0	0	0	0	0
TRINITY_DN164669_c4_g2_i6	0			-0.0801968	-2.34257	0.146227	0.1792	1.04172	0.568034	0.944771	1.12019	0.530915	0.92846	0.402551	0.850066	0.97433	1.3732	0.3807	0.909465	1.47308	0.347883	1	0.208703	0.91304	1	0	0	0	0	0	0	0	0	0	0	0	0
TRINITY_DN171696_c1_g11_i1	0			-0.2668	-1.46457	0.039597	0.0545838	1.04106	0.141222	0.627444	1.13871	0.125449	0.611468	1.68905	0.0179734	0.172267	1.06012	0.113266	0.869832	0.838989	0.219819	1	0.850841	0.220295	0.911895	0	0	0	0	0	0	0	0	0	0	0	0
TRINITY_DN46768_c0_g1_i1	0			7.17673	-2.27223	1.23264e-05	3.43778e-05	1.04088	0.0512443	0.408265	1.3823	0.0138576	0.211523	1.42949	0.00816052	0.109499	1.00718	0.0366307	0.780909	0.739282	0.123473	1	0.502941	0.293378	0.947082	1	0	1	0	0	1	0	0	0	0	0	0
TRINITY_DN174303_c0_g1_i9	0			0.282906	-2.84468	0.0210968	0.030723	1.04036	0.416705	0.880364	0.464018	0.723067	0.980349	1.33495	0.298413	0.670401	0.0767615	1	1	0.39328	0.76418	1	-1.20006	0.329067	0.963235	0	0	0	0	0	0	0	0	0	0	0	0
TRINITY_DN73675_c0_g1_i1	0			1.49276	1.62522	0.000297325	0.000635669	1.03985	0.019266	0.261572	0.656111	0.158364	0.663197	0.783159	0.0791129	0.377439	-0.308596	0.433159	0.917316	0.128639	0.74368	1	-0.347093	0.378612	0.979381	1	1	0	0	0	0	0	0	0	0	0	0
TRINITY_DN137653_c0_g1_i2	0			2.21726	1.18656	0.00520408	0.00861816	1.03453	0.014554	0.226563	0.378803	0.393094	0.875438	0.436571	0.301972	0.673619	-0.380018	0.316721	0.899192	0.0659045	0.864315	1	-0.183081	0.630065	1	1	1	0	0	0	0	0	0	0	0	0	0
TRINITY_DN163430_c3_g3_i2	0			1.19138	-1.48825	0.00134016	0.00250619	1.03409	0.0268211	0.306972	0.524795	0.279727	0.802121	0.669329	0.149888	0.499366	0.411162	0.36474	0.907523	0.318161	0.487733	1	0.019141	0.982747	1	1	0	1	0	0	0	0	0	0	0	0	0
TRINITY_DN172573_c1_g2_i3	0			-0.519453	-5.14398	0.00244633	0.0043386	1.03341	0.530819	0.93013	1.18117	0.469	0.909422	-0.789101	0.570164	0.8559	0.764925	0.748884	0.977392	0.894689	0.653578	1	0.318738	1	1	1	0	1	0	0	0	0	0	0	0	0	0
TRINITY_DN185927_c0_g1_i1	0			2.7056	1.78208	2.07024e-05	5.5336e-05	1.03316	0.0114104	0.199772	0.992838	0.0203912	0.261425	0.905837	0.026048	0.213264	-0.702853	0.055338	0.827757	-0.548476	0.13446	1	-0.346276	0.343149	0.9684	1	1	0	0	0	0	0	0	0	0	0	0
TRINITY_DN91907_c0_g3_i1	0			-0.119694	-3.39701	9.88875e-06	2.81286e-05	1.0317	0.160948	0.659728	0.016374	0.992774	1	-0.116805	0.85153	0.974834	-0.327837	0.707603	0.970269	-0.0837371	1	1	-0.94824	0.241044	0.923101	1	0	1	0	0	0	0	0	0	0	0	0
TRINITY_DN165681_c1_g2_i1	0			0.985733	6.35124	9.29583e-15	1.22736e-13	1.03056	0.254813	0.767634	-0.445712	0.816611	0.995643	-0.174046	1	1	-0.406555	0.438986	0.917665	0.00911993	0.986675	1	-0.269404	0.606479	1	1	1	0	0	0	0	0	0	0	0	0	0
TRINITY_DN176339_c1_g1_i1	0			0.702078	-2.65588	4.69123e-07	1.72632e-06	1.03039	0.0406193	0.369095	0.721868	0.169031	0.677759	0.971798	0.0523673	0.307201	1.03005	0.0460725	0.802663	0.740179	0.156934	1	0.788847	0.129563	0.79742	1	0	1	0	0	0	0	0	0	0	0	0
TRINITY_DN171065_c1_g1_i1	0			0.399709	-2.69608	0.00708617	0.011396	1.02967	0.309163	0.814514	0.990477	0.338871	0.843126	0.972317	0.334281	0.701791	1.02965	0.280001	0.890919	1.71927	0.0691179	1	0.515858	0.608084	1	0	0	0	0	0	0	0	0	0	0	0	0
TRINITY_DN147165_c0_g1_i1	0			0.942189	2.85651	6.57778e-10	4.01821e-09	1.02963	0.022789	0.28279	0.950974	0.0462683	0.395861	0.898238	0.0474532	0.292556	-0.37177	0.317987	0.899192	-0.37586	0.313695	1	-0.0677561	0.861919	1	1	1	0	0	0	0	0	0	0	0	0	0
TRINITY_DN132577_c0_g1_i1	0			2.34892	-1.82773	0.000704715	0.00139733	1.02843	0.0629119	0.444555	0.956037	0.0975374	0.549065	0.652415	0.2355	0.607404	0.364967	0.47246	0.923597	0.417213	0.418619	1	0.0190507	0.98296	1	1	0	1	0	0	0	0	0	0	0	0	0
TRINITY_DN170985_c0_g2_i17	0			2.25336	0.875025	0.122578	0.152755	1.02722	0.0711722	0.468204	-0.334089	0.572842	0.943083	0.961001	0.0907191	0.400366	0.176924	0.726827	0.973469	-0.221638	0.66454	1	0.718707	0.155954	0.843582	0	0	0	0	0	0	0	0	0	0	0	0
TRINITY_DN91258_c0_g1_i1	0			-0.372878	-1.55582	0.0401086	0.0552212	1.02693	0.18889	0.69991	-0.222755	0.791771	0.992419	0.101821	0.912053	0.991166	0.160326	0.859131	0.995263	-0.103399	0.904143	1	0.279861	0.718029	1	0	0	0	0	0	0	0	0	0	0	0	0
TRINITY_DN177175_c10_g1_i1	0			1.34452	-2.57935	2.59271e-05	6.80239e-05	1.02634	0.0932052	0.525642	0.801821	0.207123	0.732523	0.692776	0.255715	0.628055	0.971698	0.0972985	0.864567	1.14383	0.0487948	1	0.364429	0.536141	1	1	0	1	0	0	0	0	0	0	0	0	0
TRINITY_DN164482_c3_g2_i2	0			0.0168139	5.46363	1.02193e-10	7.1263e-10	1.02553	0.352312	0.846181	-1.85588	0.275356	0.799587	-1.76742	0.308755	0.679005	-0.101415	0.863744	0.995263	0.113426	0.84043	1	0.289936	0.597791	1	1	1	0	0	0	0	0	0	0	0	0	0
TRINITY_DN164539_c1_g1_i2	0			-0.264134	-4.36036	8.19779e-05	0.0001957	1.0253	0.325752	0.828592	-3.177	0.00654147	0.137875	-5.58033	1.67143e-06	0.000190855	3.10807	0.003016	0.302058	2.68317	0.00868837	0.529693	-4.8057	0.00841221	0.193796	1	0	1	0	1	1	1	1	1	0	0	1
TRINITY_DN147649_c0_g1_i2	0			1.17538	8.89748	3.87238e-26	1.92987e-24	1.02423	0.86301	1	-1.93201	1	1	2.6202	0.116277	0.44535	-0.0125171	0.977748	1	-0.351149	0.396365	1	-0.0999248	0.811099	1	1	1	0	0	0	0	0	0	0	0	0	0
TRINITY_DN106398_c0_g1_i1	0			5.36847	11.8839	1.04632e-116	3.62409e-113	1.024	0.36228	0.852312	0.592901	0.736178	0.981886	0.202496	1	1	-0.186882	0.438858	0.917665	-0.218911	0.364703	1	-0.219672	0.362796	0.973671	1	1	0	0	0	0	0	0	0	0	0	0
TRINITY_DN175275_c6_g9_i1	0			1.12553	0.419771	0.28324	0.325912	1.0236	0.00866889	0.17189	0.708629	0.0826808	0.512793	0.568051	0.14272	0.488696	-0.0288934	0.942648	1	0.0520907	0.894621	1	-0.224131	0.53164	1	0	0	0	1	0	0	0	0	0	0	0	0
TRINITY_DN175733_c1_g1_i2	0			1.44712	-2.44134	4.02806e-05	0.000101919	1.02194	0.0860278	0.50812	0.786523	0.204278	0.728746	0.980969	0.0994146	0.416335	0.693834	0.22528	0.887043	0.988931	0.0826599	1	0.73698	0.191756	0.885603	1	0	1	0	0	0	0	0	0	0	0	0
TRINITY_DN158930_c1_g1_i4	0			3.79285	8.36759	5.11099e-26	2.51997e-24	1.02189	0.192822	0.704381	-0.468051	0.774698	0.98978	-0.626007	0.399994	0.751225	-0.578575	0.23161	0.887043	-0.175976	0.715475	1	-0.444117	0.357824	0.972308	1	1	0	0	0	0	0	0	0	0	0	0
TRINITY_DN138996_c0_g1_i1	0			1.08874	-2.02755	0.0002175	0.000477258	1.02179	0.0614999	0.440756	0.662249	0.243841	0.769974	0.70968	0.192297	0.556969	0.502039	0.339873	0.902779	0.225422	0.684726	1	-0.307023	0.589916	1	1	0	1	0	0	0	0	0	0	0	0	0
TRINITY_DN131240_c0_g1_i1	0			0.615242	-1.25331	0.0181526	0.0267902	1.01956	0.057127	0.426518	0.537073	0.342058	0.844272	0.585054	0.27468	0.647335	0.38918	0.445981	0.918634	0.193866	0.722187	1	0.249834	0.625879	1	0	0	0	0	0	0	0	0	0	0	0	0
TRINITY_DN174902_c1_g6_i2	0			1.00476	-1.79022	0.000313323	0.00066692	1.01918	0.0371246	0.355049	1.51847	0.00330497	0.0900183	1.0593	0.0306635	0.233022	0.760391	0.109832	0.869832	0.433707	0.363311	1	0.982484	0.0392549	0.472787	1	0	1	0	1	0	0	0	0	0	0	0
TRINITY_DN168469_c0_g1_i1	0			3.14763	6.14571	5.26156e-16	8.25874e-15	1.01831	0.117562	0.580376	-0.141416	0.850667	0.999142	0.451915	0.536861	0.837436	-0.476079	0.361295	0.907523	-0.403322	0.439229	1	-1.16716	0.0268134	0.385631	1	1	0	0	0	0	0	0	0	0	0	0
TRINITY_DN175678_c5_g5_i2	0			0.200691	2.29096	0.0248815	0.0356931	1.01692	0.315997	0.819861	0.177743	0.881396	1	1.48593	0.139937	0.484293	-0.260884	0.759718	0.978132	-0.247101	0.772725	1	-0.227467	0.78986	1	0	0	0	0	0	0	0	0	0	0	0	0
TRINITY_DN153113_c0_g3_i1	0			1.55814	7.88659	3.33204e-25	1.5219e-23	1.01677	0.402253	0.872779	0.822948	0.752581	0.985334	-0.0965167	1	1	0.138594	0.745647	0.976573	0.0865768	0.84018	1	0.00499026	0.9932	1	1	1	0	0	0	0	0	0	0	0	0	0
TRINITY_DN174638_c2_g8_i1	0			-0.755007	-5.25323	1.90689e-05	5.13494e-05	1.01576	0.335874	0.836901	-0.949744	0.382958	0.870606	-1.10439	0.251568	0.623144	2.18569	0.0719544	0.845241	2.72021	0.021816	0.823577	1.71769	0.157532	0.846292	1	0	1	0	0	0	0	0	0	0	0	0
TRINITY_DN169627_c4_g2_i3	0			0.700233	6.45844	2.3253e-15	3.35703e-14	1.01496	0.486715	0.912134	0.132028	1	1	0.674873	0.704154	0.918339	0.405614	0.405448	0.912944	-0.0140521	0.98366	1	0.152588	0.755484	1	1	1	0	0	0	0	0	0	0	0	0	0
TRINITY_DN164105_c0_g1_i1	0			5.3075	1.83275	1.16418e-09	6.81039e-09	1.01438	0.000522888	0.0368987	0.825336	0.0070145	0.143621	0.846834	0.00362204	0.0663784	-0.24533	0.350849	0.906067	-0.141009	0.591925	1	-0.153696	0.558735	1	1	1	0	1	1	1	0	0	0	1	1	0
TRINITY_DN171283_c1_g2_i3	0			1.27872	-1.97579	6.03138e-05	0.000147739	1.01346	0.041003	0.370735	0.631683	0.2215	0.749649	1.05939	0.0323346	0.240032	0.340119	0.490223	0.928335	0.268042	0.587997	1	0.473758	0.312848	0.957858	1	0	1	0	0	0	0	0	0	0	0	0
TRINITY_DN172354_c2_g1_i6	0			1.57742	2.69357	1.80493e-07	7.16249e-07	1.01328	0.0397167	0.36616	1.06633	0.0382122	0.361953	0.905895	0.0668537	0.346689	-0.552591	0.198609	0.882191	-0.224836	0.601104	1	-0.0790343	0.855725	1	1	1	0	0	0	0	0	0	0	0	0	0
TRINITY_DN130600_c0_g1_i2	0			0.221159	5.11908	4.16255e-09	2.21074e-08	1.01282	0.221309	0.738892	0.385161	0.731112	0.981281	-4.52763	0.00819279	0.109694	-0.0606284	0.926573	1	0.118041	0.852079	1	0.470595	0.43827	0.989299	1	1	0	0	0	1	0	0	0	0	0	0
TRINITY_DN138840_c0_g1_i2	0			2.45942	-1.11055	0.00559952	0.00920934	1.01215	0.0138473	0.220433	0.95062	0.0271641	0.305562	0.836162	0.0416613	0.273126	0.436148	0.250739	0.888225	0.645186	0.0901683	1	0.0922185	0.819042	1	1	0	1	0	0	0	0	0	0	0	0	0
TRINITY_DN143098_c0_g1_i1	0			1.38231	-1.28727	0.00748471	0.011979	1.01101	0.0395602	0.365563	0.910164	0.07592	0.496589	0.469546	0.336519	0.703532	0.105164	0.828513	0.991247	0.352031	0.448159	1	-0.0521599	0.919375	1	0	0	0	0	0	0	0	0	0	0	0	0
TRINITY_DN168614_c0_g1_i3	0			5.35584	5.29721	4.41407e-11	3.27385e-10	1.00956	0.130717	0.608551	0.852646	0.219209	0.746607	0.402192	0.549843	0.845078	-0.588174	0.317164	0.899192	-0.256285	0.662148	1	-0.130608	0.82373	1	1	1	0	0	0	0	0	0	0	0	0	0
TRINITY_DN158117_c3_g1_i1	0			4.25649	-0.515061	0.0734855	0.0959402	1.00896	0.000685409	0.0428981	0.721838	0.0201447	0.259707	0.633082	0.0315483	0.236692	-0.110815	0.683308	0.966382	-0.0214457	0.938424	1	-0.138138	0.610235	1	0	0	0	1	0	0	0	0	0	0	0	0
TRINITY_DN172713_c0_g1_i1	0			2.17261	-1.9804	0.0176241	0.026076	1.00885	0.250018	0.764692	-0.176025	0.847071	0.99839	0.440097	0.620525	0.881681	0.193559	0.807429	0.986722	0.670901	0.391826	1	-2.02652	0.0135962	0.262477	0	0	0	0	0	0	0	0	0	0	0	0
TRINITY_DN171308_c3_g2_i1	0			0.394619	-2.7525	0.0218345	0.031704	1.00574	0.42747	0.885338	1.33034	0.300077	0.816738	0.940233	0.459355	0.790847	0.821319	0.47057	0.923586	0.551156	0.631081	1	1.21915	0.292613	0.947082	0	0	0	0	0	0	0	0	0	0	0	0
TRINITY_DN174242_c6_g5_i1	0			0.246735	-2.0571	0.000155442	0.000350387	1.00554	0.0551491	0.419696	0.364998	0.501659	0.919343	0.631692	0.228651	0.600053	0.301575	0.621904	0.954125	0.0439297	1	1	0.27843	0.631691	1	1	0	1	0	0	0	0	0	0	0	0	0
TRINITY_DN169456_c8_g1_i1	0			0.437608	-1.90784	0.000417922	0.000866359	1.00381	0.0605406	0.437353	0.803369	0.148836	0.649744	1.09596	0.0408816	0.270531	1.11408	0.0323802	0.752377	0.270802	0.659292	1	0.242355	0.676675	1	1	0	1	0	0	0	0	0	0	0	0	0
TRINITY_DN170135_c5_g1_i1	0			0.40585	-1.31376	0.0330497	0.0462471	1.00359	0.108949	0.56085	0.189103	0.774071	0.98964	1.3029	0.0374589	0.258284	0.018438	1	1	-1.04533	0.0999856	1	0.075221	0.915962	1	0	0	0	0	0	0	0	0	0	0	0	0
TRINITY_DN120739_c0_g1_i1	0			1.80698	-0.530301	0.272949	0.315214	1.00248	0.0456574	0.387682	0.91771	0.0804617	0.507448	1.30134	0.0100243	0.123196	0.325107	0.481251	0.925867	0.242934	0.603075	1	0.144133	0.760156	1	0	0	0	0	0	0	0	0	0	0	0	0
TRINITY_DN170340_c0_g1_i2	0			-0.210197	-9.57139	9.72947e-08	4.04601e-07	1.0021	0.412132	0.879224	-9.75327	3.31514e-06	0.000519963	-9.78722	5.4291e-08	1.07969e-05	5.6942	0.00187613	0.236473	6.66105	0.000166982	0.0542222	1.62382	1	1	1	0	1	0	1	1	1	1	0	0	0	1
TRINITY_DN157550_c1_g2_i1	0			0.045463	-1.95439	0.000275445	0.000592854	1.00174	0.0541973	0.418179	0.304762	0.57576	0.94394	0.4932	0.338927	0.705899	0.22764	0.698604	0.969093	0.355955	0.503725	1	-0.322834	0.580732	1	1	0	1	0	0	0	0	0	0	0	0	0
TRINITY_DN175526_c0_g1_i3	0			2.1333	6.62085	9.34296e-11	6.56186e-10	1.00158	0.300205	0.806849	2.12415	0.0238075	0.283535	1.67241	0.0670571	0.347137	-0.435758	0.519828	0.934906	-0.266792	0.693725	1	0.0395793	0.954286	1	1	1	0	0	0	0	0	0	0	0	0	0
TRINITY_DN172765_c2_g2_i1	0			1.46833	0.194086	0.612106	0.651729	1.00111	0.0077836	0.161436	0.705561	0.0744773	0.491986	0.709685	0.0595085	0.327973	-0.210169	0.549979	0.939842	0.0208815	0.95695	1	-0.117449	0.736173	1	0	0	0	1	0	0	0	0	0	0	0	0
TRINITY_DN169105_c3_g1_i2	0			0.597657	-1.29428	0.0167456	0.0248763	1.00031	0.0683596	0.459534	0.655446	0.253342	0.780217	0.932461	0.0889689	0.397163	0.337654	0.535585	0.937258	0.0710169	0.910612	1	0.0652145	0.916811	1	0	0	0	0	0	0	0	0	0	0	0	0
TRINITY_DN149484_c0_g1_i1	0			4.11924	-1.72171	0.000421459	0.000873126	0.999535	0.0477591	0.394487	0.673819	0.199485	0.723128	0.536656	0.284684	0.657768	0.378507	0.407489	0.914114	0.388181	0.396177	1	0.30912	0.498813	0.995649	1	0	1	0	0	0	0	0	0	0	0	0
TRINITY_DN164638_c0_g1_i2	0			2.29033	-0.167298	0.659567	0.696836	0.998056	0.00989907	0.185717	1.01133	0.0125525	0.199959	0.968663	0.0120856	0.13752	0.0283532	0.942329	1	-0.0851922	0.816047	1	0.120644	0.736528	1	0	0	0	1	0	0	0	0	0	0	0	0
TRINITY_DN124221_c0_g1_i1	0			0.385815	-2.34117	7.21325e-05	0.000174086	0.99794	0.0793551	0.491333	1.06041	0.0729012	0.48707	1.29894	0.0228405	0.198774	0.553939	0.383024	0.909967	0.619035	0.29928	1	0.854852	0.139953	0.815278	1	0	1	0	0	0	0	0	0	0	0	0
TRINITY_DN171890_c8_g1_i1	0			-0.208459	-2.10182	0.00246565	0.00436931	0.996258	0.149804	0.641154	-0.134093	0.858755	1	0.171081	0.822742	0.963546	0.648539	0.355808	0.906677	0.172075	0.844087	1	0.0239081	1	1	1	0	1	0	0	0	0	0	0	0	0	0
TRINITY_DN170992_c0_g2_i1	0			1.31511	-4.49105	9.8157e-08	4.08062e-07	0.991941	0.207073	0.721461	0.572334	0.480811	0.913276	0.466934	0.556778	0.848785	0.901306	0.266986	0.889723	-0.646572	0.475032	1	1.16849	0.14022	0.815807	1	0	1	0	0	0	0	0	0	0	0	0
TRINITY_DN175168_c3_g2_i1	0			6.40716	11.4511	9.8506e-46	1.70596e-43	0.991415	0.145479	0.634883	0.576654	0.463409	0.907699	-0.396671	0.846458	0.973093	-0.550424	0.205383	0.882322	-0.303064	0.484754	1	-0.44306	0.307517	0.955172	1	1	0	0	0	0	0	0	0	0	0	0
TRINITY_DN109992_c0_g1_i1	0			-0.243125	-1.98282	0.275673	0.317997	0.99127	0.456228	0.899697	6.73669	6.08469e-11	3.24236e-08	6.54076	8.30989e-11	3.35332e-08	0.372918	1	1	-1.55887	1	1	2.2883	0.11955	0.77343	0	0	0	0	1	1	0	0	0	0	0	0
TRINITY_DN173791_c0_g2_i1	0			1.92345	-1.05671	0.00757368	0.0121083	0.990647	0.0139592	0.22162	0.750056	0.0750763	0.494136	0.239329	0.55178	0.845718	0.149395	0.693462	0.968776	-0.177347	0.641268	1	-0.131378	0.739572	1	0	0	0	0	0	0	0	0	0	0	0	0
TRINITY_DN170363_c1_g2_i7	0			0.697862	-2.03892	0.0463656	0.0630526	0.990449	0.356688	0.848473	1.3289	0.228113	0.75548	1.58132	0.144474	0.491722	0.310909	0.758841	0.978021	0.783395	0.438994	1	1.49069	0.130794	0.799061	0	0	0	0	0	0	0	0	0	0	0	0
TRINITY_DN123746_c0_g1_i1	0			0.571744	-2.75	3.89183e-05	9.88029e-05	0.990064	0.130909	0.609033	-0.0122527	0.994866	1	0.0508379	0.955514	1	0.208427	0.756902	0.977671	-0.356758	0.633667	1	-1.5718	0.0298623	0.408288	1	0	1	0	0	0	0	0	0	0	0	0
TRINITY_DN166810_c1_g1_i18	0			2.72576	-3.7656	7.75741e-05	0.00018602	0.989858	0.296525	0.803924	-0.457902	0.636994	0.960659	0.113572	0.923695	0.994486	0.999893	0.244112	0.888123	1.1634	0.173787	1	-1.56101	0.0781787	0.657366	1	0	1	0	0	0	0	0	0	0	0	0
TRINITY_DN144156_c0_g1_i2	0			1.29187	-1.13295	0.00933067	0.0146253	0.989811	0.025656	0.300216	0.380255	0.414815	0.885441	0.385994	0.387392	0.742688	0.506695	0.225949	0.887043	0.122827	0.77498	1	0.441699	0.290085	0.946844	0	0	0	0	0	0	0	0	0	0	0	0
TRINITY_DN170975_c1_g2_i2	0			0.203748	-1.65932	0.00485514	0.00808587	0.988706	0.0915352	0.521961	0.516123	0.396876	0.877701	0.711395	0.22185	0.592532	0.442005	0.434204	0.917316	0.402614	0.497921	1	-0.100739	0.875205	1	1	0	1	0	0	0	0	0	0	0	0	0
TRINITY_DN171503_c0_g2_i1	0			1.40928	-0.653345	0.167818	0.20295	0.988199	0.0423582	0.375545	1.10834	0.0297956	0.319428	0.870487	0.0724809	0.361367	0.304436	0.502651	0.932107	0.170414	0.706949	1	0.169362	0.708018	1	0	0	0	0	0	0	0	0	0	0	0	0
TRINITY_DN166936_c1_g6_i1	0			2.88105	7.80811	4.42943e-28	2.60772e-26	0.987538	0.155454	0.650759	0.0500486	0.849895	0.998918	0.532059	0.54172	0.840464	-0.500557	0.24534	0.888123	0.0859041	0.842471	1	0.24269	0.572252	1	1	1	0	0	0	0	0	0	0	0	0	0
TRINITY_DN167859_c5_g3_i1	0			-0.389718	-1.24463	0.0936734	0.119691	0.986772	0.189492	0.70049	0.0429792	0.963503	1	0.546533	0.476548	0.80199	0.0988828	0.915486	1	0.41254	0.576105	1	0.22239	0.767891	1	0	0	0	0	0	0	0	0	0	0	0	0
TRINITY_DN160197_c1_g2_i2	0			1.49084	-1.22438	0.00456307	0.00763556	0.986525	0.0254136	0.299113	0.266647	0.565698	0.94085	0.505139	0.251369	0.623144	0.260774	0.530856	0.93597	0.203694	0.637024	1	0.294227	0.478007	0.992889	1	0	1	0	0	0	0	0	0	0	0	0
TRINITY_DN143209_c0_g1_i1	0			0.978957	1.61386	0.000598925	0.00120387	0.983631	0.0336699	0.338939	0.491011	0.312104	0.826808	0.48395	0.298051	0.670166	-0.0225014	0.962977	1	-0.446837	0.284008	1	-0.0554693	0.898275	1	1	1	0	0	0	0	0	0	0	0	0	0
TRINITY_DN151799_c0_g2_i1	0			4.94817	-3.15334	4.86948e-11	3.58793e-10	0.983418	0.038473	0.36105	1.48258	0.00317378	0.0874767	1.56439	0.00122932	0.0322979	0.764295	0.0788892	0.854105	0.12554	0.775524	1	0.0129233	0.980889	1	1	0	1	0	1	1	0	0	0	0	0	0
TRINITY_DN173230_c5_g1_i3	0			2.1791	-0.101397	0.87071	0.889675	0.98306	0.194669	0.70655	1.74524	0.0287817	0.313483	1.57095	0.0405322	0.269462	-1.3969	0.0423517	0.799302	-0.631504	0.3534	1	0.780234	0.247182	0.926816	0	0	0	0	0	0	0	0	0	0	0	0
TRINITY_DN170785_c0_g1_i2	0			3.36855	0.958984	0.0524154	0.0704864	0.982489	0.0469358	0.392876	-0.0548442	0.915646	1	0.342697	0.488719	0.809568	-0.406889	0.359242	0.907493	-0.0424801	0.924467	1	-0.510613	0.25008	0.927994	0	0	0	0	0	0	0	0	0	0	0	0
TRINITY_DN148287_c0_g1_i1	0			3.14286	-1.61635	9.94351e-06	2.8263e-05	0.98155	0.00869837	0.171998	0.623661	0.110748	0.579488	0.809044	0.029939	0.22993	0.708329	0.0396824	0.79377	0.456696	0.187323	1	0.337631	0.328792	0.963235	1	0	1	1	0	0	0	0	0	0	0	0
TRINITY_DN170942_c2_g1_i1	0			0.106182	-0.710445	0.167763	0.202889	0.981167	0.0560251	0.42253	0.556871	0.303242	0.818182	0.793816	0.123019	0.45739	0.237907	0.64702	0.95823	0.384745	0.448564	1	0.163651	0.756158	1	0	0	0	0	0	0	0	0	0	0	0	0
TRINITY_DN89697_c0_g1_i1	0			0.404869	2.12825	0.00768709	0.0122727	0.980444	0.209234	0.723994	1.08946	0.178796	0.695375	0.267263	0.765782	0.942969	-0.973737	0.155903	0.877391	-0.641235	0.346879	1	-1.91542	0.00659844	0.164818	0	0	0	0	0	0	0	0	1	0	0	0
TRINITY_DN171289_c0_g1_i1	0			0.431986	-4.80126	6.38809e-09	3.28098e-08	0.98041	0.17737	0.68554	-0.315104	0.675178	0.967827	0.74994	0.302197	0.673779	1.18305	0.159022	0.877391	0.225459	1	1	-0.00181917	1	1	1	0	1	0	0	0	0	0	0	0	0	0
TRINITY_DN161876_c0_g1_i2	0			-0.0665837	-0.766981	0.210379	0.249285	0.978582	0.116642	0.578731	0.664437	0.307313	0.822602	0.780986	0.212044	0.58109	-0.524787	0.386083	0.910378	-0.406725	0.50612	1	0.374309	0.529538	1	0	0	0	0	0	0	0	0	0	0	0	0
TRINITY_DN171295_c0_g1_i2	0			2.95528	5.24138	1.40164e-11	1.12771e-10	0.978563	0.135617	0.618203	0.491304	0.486937	0.915137	-0.427755	0.504978	0.820178	-1.0409	0.0677167	0.839106	-0.860346	0.129934	1	-1.37218	0.0168137	0.296079	1	1	0	0	0	0	0	0	0	0	0	0
TRINITY_DN165352_c1_g1_i1	0			0.783318	1.59528	0.0884412	0.113554	0.977951	0.288635	0.796457	0.134217	0.889114	1	0.880732	0.34018	0.706842	-1.60404	0.0546554	0.826083	-0.501715	0.538032	1	-0.117748	0.887181	1	0	0	0	0	0	0	0	0	0	0	0	0
TRINITY_DN170361_c0_g2_i1	0			3.34075	3.05614	0.000402832	0.000837711	0.977767	0.220762	0.738336	-5.03101	7.86782e-07	0.000148645	-6.10684	1.92797e-10	7.15483e-08	-0.444035	0.53032	0.93597	-0.305711	0.665564	1	0.160974	0.819946	1	1	1	0	0	1	1	0	0	0	1	0	0
TRINITY_DN165601_c0_g1_i2	0			-0.575605	-3.0097	0.0686078	0.0901268	0.977538	0.59853	0.953753	-0.58267	0.747088	0.984463	-1.25375	0.414806	0.761426	0.178484	0.934678	1	1.47376	0.35224	1	1.65097	0.300858	0.950421	0	0	0	0	0	0	0	0	0	0	0	0
TRINITY_DN170499_c3_g2_i3	0			0.871311	1.43461	0.0141665	0.0213494	0.97582	0.0945356	0.528911	0.624954	0.304941	0.820519	0.962915	0.0996369	0.41684	0.109321	0.838431	0.993195	0.364423	0.47875	1	0.356697	0.48623	0.994392	0	0	0	0	0	0	0	0	0	0	0	0
TRINITY_DN176276_c1_g1_i3	0			1.22826	-3.16788	0.0188449	0.0277273	0.975471	0.495851	0.914861	-1.90439	0.192573	0.715331	0.866006	0.546457	0.843094	1.83592	0.145247	0.871225	0.890363	0.475586	1	0.784017	0.538692	1	0	0	0	0	0	0	0	0	0	0	0	0
TRINITY_DN104590_c0_g1_i2	0			1.1299	0.21912	0.653713	0.69139	0.975122	0.0376803	0.357178	1.38488	0.00491969	0.116381	1.70955	0.000324107	0.0127207	0.0685373	0.880368	0.997273	-0.0091606	1	1	0.49109	0.252445	0.929191	0	0	0	0	1	1	0	0	0	0	0	0
TRINITY_DN170985_c0_g2_i5	0			1.048	0.655807	0.568805	0.610552	0.973555	0.391383	0.868494	-1.1515	0.322168	0.832992	-2.79615	0.0102283	0.124708	0.324307	0.741406	0.976013	-0.130966	0.895575	1	-10.0239	2.49292e-09	5.88726e-07	0	0	0	0	0	0	0	0	1	0	0	0
TRINITY_DN172543_c0_g1_i1	0			0.00585247	-1.49336	0.0581409	0.0774764	0.971873	0.240411	0.756893	0.419187	0.635324	0.960037	0.64457	0.44358	0.78079	1.01124	0.187477	0.882191	1.28398	0.091625	1	0.915168	0.230211	0.917083	0	0	0	0	0	0	0	0	0	0	0	0
TRINITY_DN173803_c0_g2_i11	0			1.29666	-0.657473	0.565807	0.607679	0.969497	0.466279	0.904282	-10.7309	2.30735e-06	0.000377569	-3.33233	0.00885754	0.114625	-0.25714	0.823724	0.989982	-0.680307	0.555207	1	-2.3949	0.0463105	0.518269	0	0	0	0	1	1	0	0	0	0	0	0
TRINITY_DN167029_c5_g2_i5	0			1.95785	-2.21873	4.78166e-07	1.75647e-06	0.969494	0.0273035	0.309492	0.672836	0.141954	0.638944	0.754501	0.0845229	0.389264	0.583836	0.1641	0.877391	0.32154	0.455162	1	0.343668	0.422085	0.987981	1	0	1	0	0	0	0	0	0	0	0	0
TRINITY_DN170727_c0_g3_i1	0			-0.400086	-2.81873	0.00044137	0.00091124	0.969355	0.194438	0.706182	1.60566	0.0367803	0.35519	2.03568	0.00642053	0.0949263	2.16573	0.00566853	0.409185	0.137917	0.888873	1	1.63344	0.0367824	0.45623	1	0	1	0	0	1	1	0	0	0	0	0
TRINITY_DN162929_c5_g8_i3	0			-0.138119	-1.204	0.0627926	0.0831261	0.967212	0.140348	0.626106	0.441915	0.522959	0.926345	0.433361	0.513226	0.824414	0.409782	0.518469	0.934775	0.0757267	0.919439	1	-0.446273	0.50459	0.997404	0	0	0	0	0	0	0	0	0	0	0	0
TRINITY_DN46144_c0_g1_i1	0			2.13396	0.931602	0.0219835	0.0318987	0.962112	0.017802	0.251332	1.09423	0.0104205	0.181479	0.939481	0.0205029	0.186473	-0.28504	0.438733	0.917665	0.0596925	0.873528	1	-0.0270475	0.945165	1	0	0	0	0	0	0	0	0	0	0	0	0
TRINITY_DN170659_c2_g1_i6	0			0.786443	-2.4742	0.0266327	0.0379786	0.961626	0.41488	0.880249	0.525032	0.658801	0.965038	0.117575	0.947979	1	1.16051	0.267756	0.889723	0.436101	0.680919	1	-0.23005	0.843716	1	0	0	0	0	0	0	0	0	0	0	0	0
TRINITY_DN171051_c0_g1_i5	0			3.66072	-2.92983	1.12296e-15	1.69112e-14	0.961337	0.00753477	0.159215	0.396759	0.290486	0.810591	0.475808	0.182051	0.544027	0.890862	0.00849905	0.495858	0.156384	0.656234	1	0.410885	0.224193	0.91471	1	0	1	1	0	0	1	0	0	0	0	0
TRINITY_DN176552_c1_g2_i1	0			1.15967	-0.447682	0.283513	0.32618	0.959047	0.0233134	0.285925	0.35177	0.427733	0.891576	0.577392	0.1713	0.529678	0.0260778	0.965926	1	0.186684	0.635968	1	-0.521418	0.188295	0.88297	0	0	0	0	0	0	0	0	0	0	0	0
TRINITY_DN170183_c2_g8_i1	0			-0.096721	8.02343	1.11326e-12	1.06592e-11	0.958957	0.873522	1	-1.96093	1	1	-1.98595	0.857143	0.974834	-0.109513	0.860684	0.995263	-0.465224	0.447319	1	-4.13709	8.51565e-09	1.86287e-06	1	1	0	0	0	0	0	0	1	0	0	0
TRINITY_DN175412_c0_g1_i2	0			0.370615	0.251212	0.600525	0.640646	0.958799	0.0356346	0.346947	0.507266	0.293012	0.81178	-0.0734901	0.876242	0.981265	0.0124059	0.986545	1	-0.224408	0.600092	1	-0.0881899	0.840681	1	0	0	0	0	0	0	0	0	0	0	0	0
TRINITY_DN177096_c5_g2_i1	0			1.97449	-5.53378	6.49556e-12	5.52562e-11	0.957765	0.178251	0.687062	-0.853225	0.248858	0.775844	0.0230385	0.992796	1	1.23002	0.0965033	0.862929	-0.773516	0.381117	1	-1.66074	0.0607172	0.587032	1	0	1	0	0	0	0	0	0	0	0	0
TRINITY_DN169915_c1_g6_i1	0			1.38525	-0.210017	0.696734	0.731437	0.957474	0.093965	0.527351	1.4425	0.0165065	0.232647	0.698932	0.22066	0.591328	0.577321	0.263796	0.88939	0.00792529	0.991769	1	-0.148046	0.784993	1	0	0	0	0	0	0	0	0	0	0	0	0
TRINITY_DN40437_c0_g1_i1	0			8.43805	-4.44139	3.34923e-19	7.92301e-18	0.957199	0.0413416	0.371808	-0.533806	0.274011	0.798388	-0.553728	0.214946	0.584992	0.679916	0.108288	0.869832	0.00440169	0.992128	1	-1.60939	0.000198742	0.011717	1	0	1	0	0	0	0	0	1	0	0	0
TRINITY_DN156725_c0_g4_i7	0			0.943146	-1.71315	0.0199675	0.029228	0.955765	0.21547	0.731564	-1.26827	0.117524	0.594107	-1.22601	0.0929059	0.404466	0.322987	0.65227	0.959223	0.0194681	0.989433	1	-1.23936	0.0839036	0.676109	0	0	0	0	0	0	0	0	0	0	0	0
TRINITY_DN164615_c0_g3_i13	0			0.0910588	-2.0518	0.0067829	0.010957	0.954491	0.22182	0.739327	-0.104615	0.893724	1	0.191799	0.821185	0.963367	0.140492	0.866633	0.9954	0.272865	0.738659	1	0.0743399	0.946879	1	0	0	0	0	0	0	0	0	0	0	0	0
TRINITY_DN138741_c0_g1_i1	0			0.434969	-1.88704	0.155179	0.189123	0.954061	0.516751	0.924707	0.0509213	0.97589	1	0.411477	0.796743	0.954351	1.41132	0.26833	0.889723	-0.553015	0.673858	1	1.33224	0.294986	0.947507	0	0	0	0	0	0	0	0	0	0	0	0
TRINITY_DN171193_c3_g5_i1	0			0.562083	1.72397	0.00063694	0.00127357	0.952769	0.056136	0.42253	0.726474	0.171888	0.682442	0.767461	0.124837	0.460904	0.214315	0.627439	0.954916	0.0836381	0.855773	1	-0.0745751	0.866833	1	1	1	0	0	0	0	0	0	0	0	0	0
TRINITY_DN174073_c0_g1_i9	0			0.118731	-1.42976	0.266621	0.308669	0.952543	0.515175	0.923872	-0.606985	0.675558	0.967936	-0.962555	0.448032	0.784099	-0.74281	0.557636	0.940993	-0.167144	0.901453	1	-1.08813	0.395125	0.982749	0	0	0	0	0	0	0	0	0	0	0	0
TRINITY_DN174406_c4_g3_i5	0			-0.276928	-4.09022	2.45005e-05	6.4595e-05	0.952336	0.290944	0.798626	-1.73966	0.0725154	0.486023	-2.04502	0.0180161	0.172341	1.3605	0.139997	0.87043	0.679425	0.492945	1	-0.52574	0.677381	1	1	0	1	0	0	0	0	0	0	0	0	0
TRINITY_DN148266_c0_g2_i1	0			0.371525	-0.764933	0.370747	0.415458	0.950928	0.29729	0.804201	1.59741	0.0917916	0.534645	1.18728	0.192887	0.557725	0.00564955	1	1	0.267011	0.753782	1	-0.0375225	0.985648	1	0	0	0	0	0	0	0	0	0	0	0	0
TRINITY_DN164652_c3_g7_i1	0			0.239124	-1.66316	0.00335382	0.00577098	0.948917	0.0921905	0.523185	0.430518	0.46629	0.908638	0.127784	0.830356	0.966531	0.372559	0.518015	0.934775	-0.182556	0.790795	1	-0.522317	0.368174	0.974948	1	0	1	0	0	0	0	0	0	0	0	0
TRINITY_DN349108_c0_g1_i1	0			1.3295	-4.20207	0.00198309	0.00358682	0.948759	0.490187	0.913023	0.799898	0.559353	0.939095	0.0738079	0.988974	1	2.62179	0.0363889	0.780909	4.02913	0.00255795	0.265134	-1.48675	0.282909	0.942473	1	0	1	0	0	0	0	1	0	0	0	0
TRINITY_DN20770_c0_g1_i1	0			-0.127412	-3.45171	5.23961e-06	1.57377e-05	0.946082	0.188646	0.69991	-0.300806	0.691814	0.973078	-0.742611	0.274435	0.647147	0.893607	0.250709	0.888209	0.926407	0.217772	1	1.14372	0.130295	0.798403	1	0	1	0	0	0	0	0	0	0	0	0
TRINITY_DN165744_c1_g2_i2	0			-0.993533	-5.05977	6.96573e-06	2.04264e-05	0.944091	0.335185	0.836483	-0.901677	0.36956	0.862145	-0.591162	0.510756	0.822782	1.26176	0.361041	0.907523	2.44961	0.0422365	1	1.0429	0.442277	0.989491	1	0	1	0	0	0	0	0	0	0	0	0
TRINITY_DN147851_c0_g1_i6	0			0.788107	-2.08808	0.000469779	0.000965338	0.943702	0.113982	0.572457	0.213236	0.738091	0.98195	0.599057	0.31587	0.68565	0.800363	0.166971	0.877391	0.782159	0.173266	1	0.804465	0.155901	0.843576	1	0	1	0	0	0	0	0	0	0	0	0
TRINITY_DN134192_c0_g1_i1	0			0.699703	3.14392	2.73804e-08	1.25239e-07	0.941908	0.0889262	0.514814	0.921497	0.106099	0.569238	1.2123	0.0276289	0.21928	-0.185183	0.685738	0.967252	-0.24545	0.585363	1	-0.445412	0.324885	0.961766	1	1	0	0	0	0	0	0	0	0	0	0
TRINITY_DN167774_c1_g2_i1	0			0.354413	-1.08399	0.0379734	0.0525164	0.941416	0.0747799	0.478251	0.708492	0.200415	0.724289	0.179632	0.746059	0.93491	0.210533	0.693095	0.968742	-0.0634242	0.933463	1	-0.683832	0.179459	0.872771	0	0	0	0	0	0	0	0	0	0	0	0
TRINITY_DN175033_c5_g1_i1	0			0.942661	-0.227763	0.653523	0.691206	0.940624	0.0776279	0.486544	0.664644	0.233131	0.759059	0.245118	0.649059	0.894241	-0.0527632	0.924742	1	-0.270552	0.59103	1	-0.680864	0.167595	0.860519	0	0	0	0	0	0	0	0	0	0	0	0
TRINITY_DN153053_c0_g1_i2	0			0.366553	5.73303	8.8457e-14	1.00427e-12	0.939106	0.383814	0.86498	0.416372	1	1	0.511172	0.827852	0.965508	-0.130781	0.79188	0.984704	-0.177276	0.724851	1	0.24756	0.608711	1	1	1	0	0	0	0	0	0	0	0	0	0
TRINITY_DN174031_c1_g4_i4	0			0.385593	-1.4549	0.00277872	0.00486313	0.938957	0.0550294	0.419695	-0.122	0.81599	0.995643	-0.106446	0.81721	0.962138	-0.276043	0.578641	0.945941	-0.152702	0.745369	1	0.303799	0.513666	0.999343	1	0	1	0	0	0	0	0	0	0	0	0
TRINITY_DN157721_c1_g1_i1	0			3.58122	-2.46653	1.59162e-05	4.34623e-05	0.937688	0.107199	0.557859	0.116403	0.847569	0.99839	0.283666	0.629703	0.886251	-0.252506	0.635262	0.95728	0.297731	0.574552	1	-0.294477	0.580847	1	1	0	1	0	0	0	0	0	0	0	0	0
TRINITY_DN175906_c3_g5_i1	0			1.18975	-2.6938	4.52773e-06	1.37667e-05	0.937248	0.105083	0.553867	0.628058	0.295953	0.813664	0.924944	0.109828	0.435123	1.1024	0.0496831	0.814469	1.17704	0.037746	1	0.943743	0.0943149	0.710808	1	0	1	0	0	0	0	0	0	0	0	0
TRINITY_DN169033_c2_g1_i1	0			2.30281	-2.39471	1.6854e-08	8.04088e-08	0.937082	0.0257092	0.300576	0.667444	0.128112	0.616036	0.854434	0.0418064	0.273515	0.36264	0.372463	0.909215	0.818619	0.0421095	1	0.381223	0.357104	0.972308	1	0	1	0	0	0	0	0	0	0	0	0
TRINITY_DN168961_c0_g1_i1	0			1.56977	-1.10619	0.0130564	0.0198238	0.936595	0.0400281	0.367262	0.31155	0.513043	0.923425	0.113842	0.811937	0.959986	0.0538575	0.903179	0.999123	-0.0645058	0.885586	1	-1.07413	0.0139253	0.265866	0	0	0	0	0	0	0	0	0	0	0	0
TRINITY_DN165334_c0_g1_i1	0			1.99143	-1.82533	7.42468e-06	2.16546e-05	0.936179	0.02206	0.277849	0.428636	0.314916	0.828004	0.576249	0.155268	0.508199	0.295886	0.456148	0.920175	0.272612	0.485783	1	-0.0681243	0.868634	1	1	0	1	0	0	0	0	0	0	0	0	0
TRINITY_DN172089_c0_g1_i1	0			0.30689	-0.453075	0.39357	0.438549	0.936055	0.0833378	0.501927	0.749975	0.183279	0.701648	0.567923	0.293428	0.666777	0.209877	0.686473	0.967557	-0.0298747	0.964069	1	-0.198779	0.706642	1	0	0	0	0	0	0	0	0	0	0	0	0
TRINITY_DN164137_c7_g2_i9	0			-0.16878	-1.02887	0.0682141	0.0896635	0.935374	0.0986996	0.539937	1.04758	0.0772403	0.499759	0.936105	0.0986255	0.414932	-0.894127	0.116526	0.869832	-0.93354	0.11916	1	-0.548339	0.345314	0.969228	0	0	0	0	0	0	0	0	0	0	0	0
TRINITY_DN1736_c0_g1_i1	0			0.934498	-1.28175	0.0178781	0.0264227	0.935235	0.091882	0.52279	0.923144	0.111798	0.58121	0.527025	0.345078	0.710309	0.142509	0.807764	0.986722	0.881907	0.0885724	1	-0.363286	0.506151	0.997419	0	0	0	0	0	0	0	0	0	0	0	0
TRINITY_DN175419_c0_g1_i3	0			-0.047717	-1.54856	0.00231065	0.00412276	0.935085	0.0653413	0.451512	-1.72106	0.00213114	0.0680763	-1.1332	0.023051	0.199603	-0.242293	0.648606	0.95835	-0.333146	0.528247	1	-0.741097	0.1511	0.836149	1	0	1	0	1	0	0	0	0	0	0	0
TRINITY_DN171876_c1_g1_i11	0			1.02929	-4.29185	0.00402887	0.00682212	0.934031	0.484159	0.911836	5.17348	0.000567867	0.0291034	5.44725	0.000294536	0.0117826	3.00781	0.0535118	0.824217	1.57613	0.364089	1	5.75278	0.000100957	0.00674625	1	0	1	0	1	1	0	0	1	0	0	0
TRINITY_DN325665_c0_g1_i1	0			-0.0788152	-1.51615	0.00495442	0.00823833	0.933871	0.0845757	0.504782	0.542473	0.336657	0.841792	0.655848	0.228628	0.600053	0.385946	0.482516	0.926298	0.177851	0.750609	1	-0.0993672	0.890116	1	1	0	1	0	0	0	0	0	0	0	0	0
TRINITY_DN161425_c0_g1_i2	0			0.950797	3.79659	0.0159315	0.0237757	0.932923	0.530613	0.930025	-0.476983	0.782351	0.990966	-1.01459	0.435826	0.775931	-0.414522	0.736241	0.975174	0.162385	0.895307	1	-0.0210738	0.987607	1	0	0	0	0	0	0	0	0	0	0	0	0
TRINITY_DN137979_c0_g1_i1	0			0.514059	5.25992	4.16315e-10	2.63375e-09	0.930916	0.278318	0.788548	-0.747594	0.484654	0.913869	-0.693224	0.522128	0.829272	-0.41267	0.486278	0.928038	-0.0268682	0.971028	1	-0.368843	0.534624	1	1	1	0	0	0	0	0	0	0	0	0	0
TRINITY_DN143511_c0_g2_i1	0			0.466959	-4.25345	2.88259e-06	9.12159e-06	0.929468	0.282191	0.791407	-1.09029	0.222664	0.750691	-1.11474	0.166913	0.523544	-0.0809241	0.942406	1	0.827846	0.352784	1	-0.0671771	0.944513	1	1	0	1	0	0	0	0	0	0	0	0	0
TRINITY_DN165737_c0_g2_i1	0			0.503037	-1.33586	0.0202666	0.0296261	0.928963	0.112861	0.569985	0.735251	0.229362	0.75668	0.722659	0.215838	0.586219	0.328407	0.563495	0.942354	-0.13773	0.816727	1	-0.361237	0.544013	1	0	0	0	0	0	0	0	0	0	0	0	0
TRINITY_DN170735_c2_g3_i6	0			3.18692	0.198945	0.599222	0.639404	0.927379	0.0141533	0.223198	0.275076	0.485251	0.914203	0.122471	0.748744	0.936228	-0.337055	0.32697	0.900097	-0.171458	0.618642	1	-0.356095	0.299901	0.950328	0	0	0	0	0	0	0	0	0	0	0	0
TRINITY_DN171448_c0_g4_i6	0			0.259093	-2.08872	0.000371222	0.000778598	0.927296	0.106493	0.555925	0.918922	0.125491	0.611468	0.34893	0.545327	0.842663	-0.206705	0.771994	0.980749	0.18012	0.789469	1	-0.466624	0.447483	0.989491	1	0	1	0	0	0	0	0	0	0	0	0
TRINITY_DN161214_c1_g1_i1	0			-0.0337966	-1.95084	0.00129581	0.00243079	0.927114	0.110746	0.564989	1.48859	0.0139354	0.212006	1.45626	0.0126426	0.140773	0.822567	0.170278	0.877675	0.877104	0.149347	1	0.844867	0.160614	0.849309	1	0	1	0	0	0	0	0	0	0	0	0
TRINITY_DN171050_c3_g1_i6	0			-0.394426	-9.37769	5.22388e-10	3.24552e-09	0.926864	0.334905	0.836171	-3.59663	0.00136322	0.0514504	-5.7946	1.8534e-07	3.03286e-05	5.58569	0.000520749	0.111921	6.51897	2.44921e-05	0.0232606	3.15938	0.183174	0.877329	1	0	1	0	1	1	1	1	0	0	0	1
TRINITY_DN164610_c1_g1_i1	0			0.384618	-4.6374	2.56249e-10	1.67649e-09	0.92621	0.140501	0.626497	0.803343	0.220986	0.749007	0.476558	0.45105	0.785661	0.535198	0.586647	0.947096	0.429684	0.675353	1	0.0264506	1	1	1	0	1	0	0	0	0	0	0	0	0	0
TRINITY_DN176032_c6_g4_i1	0			0.514424	-1.5357	0.00356015	0.00609098	0.925946	0.0790853	0.490733	0.748857	0.174383	0.687411	1.06272	0.0443993	0.282523	0.552993	0.28701	0.891509	0.353006	0.492668	1	0.0857173	0.893572	1	1	0	1	0	0	0	0	0	0	0	0	0
TRINITY_DN135050_c0_g1_i1	0			1.32485	-3.37202	0.00119571	0.00225968	0.925653	0.382965	0.864259	-2.68681	0.019189	0.25361	-2.99712	0.00344608	0.0642876	0.590027	0.537613	0.93761	0.975142	0.305803	1	-2.79311	0.00796168	0.186433	1	0	1	0	0	1	0	0	1	0	0	0
TRINITY_DN164961_c1_g1_i3	0			1.40886	-0.600436	0.3075	0.351008	0.923602	0.127169	0.601379	2.02627	0.00158077	0.056592	2.97112	4.15693e-06	0.000406538	0.636987	0.254826	0.888728	0.789803	0.158624	1	1.24525	0.0247653	0.371139	0	0	0	0	1	1	0	0	0	0	0	0
TRINITY_DN105234_c0_g1_i1	0			1.04129	-3.48459	0.00428308	0.00721233	0.92318	0.463395	0.90226	-3.33364	0.0159306	0.22784	-3.88322	0.00172608	0.0404869	0.67981	0.541109	0.937988	1.24545	0.265294	1	-2.51892	0.0356269	0.448058	1	0	1	0	0	1	0	0	0	0	0	0
TRINITY_DN174333_c2_g1_i1	0			1.96483	2.15793	3.20096e-06	1.0029e-05	0.922764	0.0394722	0.365361	0.436065	0.353138	0.852001	0.335549	0.458763	0.790847	-0.578486	0.145116	0.871225	-0.248524	0.53153	1	-0.497492	0.209272	0.9039	1	1	0	0	0	0	0	0	0	0	0	0
TRINITY_DN152668_c1_g1_i1	0			3.42876	-2.92944	5.87083e-10	3.61877e-09	0.921396	0.0491342	0.400083	0.220322	0.652216	0.964015	0.915022	0.0507042	0.302417	0.768971	0.0770939	0.853124	0.74954	0.086779	1	0.567895	0.193527	0.886783	1	0	1	0	0	0	0	0	0	0	0	0
TRINITY_DN103277_c0_g1_i1	0			1.23768	1.60295	0.00105804	0.00202172	0.919738	0.0569951	0.426222	0.121923	0.83444	0.996768	0.57197	0.236779	0.608546	-0.0408809	0.927403	1	0.0143485	0.973672	1	-0.0170931	0.97527	1	1	1	0	0	0	0	0	0	0	0	0	0
TRINITY_DN142636_c0_g1_i1	0			2.47096	0.959641	0.0139933	0.0211145	0.917986	0.0185092	0.256844	0.607283	0.136511	0.63065	0.758112	0.0511155	0.30378	-0.286887	0.415	0.915592	-0.049272	0.891437	1	-0.0942229	0.790237	1	0	0	0	0	0	0	0	0	0	0	0	0
TRINITY_DN158035_c2_g1_i21	0			-0.088874	2.57614	0.12836	0.159272	0.917444	0.600925	0.954481	-4.80775	0.022764	0.277668	-3.31592	0.0408095	0.270433	0.584413	0.67406	0.964606	0.142807	0.922043	1	-2.75685	0.06288	0.5957	0	0	0	0	0	0	0	0	0	0	0	0
TRINITY_DN173824_c2_g3_i1	0			1.58382	4.57355	5.10039e-11	3.74347e-10	0.916552	0.149995	0.641486	0.477639	0.467412	0.908638	0.943729	0.13096	0.471198	-0.573806	0.267584	0.889723	0.00726929	0.990796	1	-0.268193	0.603735	1	1	1	0	0	0	0	0	0	0	0	0	0
TRINITY_DN167191_c0_g1_i2	0			0.524187	-1.48477	0.0072526	0.0116339	0.916376	0.102342	0.547604	0.337655	0.562199	0.940086	0.489367	0.384196	0.740148	0.586868	0.277088	0.889723	0.200388	0.743074	1	-0.247755	0.659419	1	0	0	0	0	0	0	0	0	0	0	0	0
TRINITY_DN170391_c3_g1_i3	0			1.02131	-0.517874	0.246818	0.288013	0.913913	0.0431125	0.377805	0.704447	0.134885	0.628162	0.445606	0.321129	0.689723	-0.00211702	1	1	0.11079	0.800954	1	0.223926	0.600752	1	0	0	0	0	0	0	0	0	0	0	0	0
TRINITY_DN176119_c3_g3_i1	0			0.900928	-2.02788	3.54553e-05	9.06862e-05	0.913822	0.0613841	0.440267	0.583788	0.255687	0.782628	0.61778	0.205184	0.572789	0.680699	0.151858	0.87724	0.719769	0.129481	1	0.313781	0.520226	0.999343	1	0	1	0	0	0	0	0	0	0	0	0
TRINITY_DN173309_c0_g1_i3	0			0.350078	-7.06735	3.76404e-05	9.58514e-05	0.912918	0.437541	0.889888	3.74716	0.0035699	0.0945694	3.5881	0.00434663	0.0744389	1.90399	1	1	1.63462	1	1	4.09136	0.0449973	0.510598	1	0	1	0	1	1	0	0	0	0	0	0
TRINITY_DN160731_c3_g2_i1	0			1.10322	0.496674	0.199284	0.237337	0.912033	0.0173124	0.248557	0.0187358	0.968445	1	-0.118387	0.752099	0.937795	-0.170346	0.630882	0.955437	-0.364905	0.302026	1	-0.59522	0.0902612	0.698352	0	0	0	0	0	0	0	0	0	0	0	0
TRINITY_DN151162_c0_g1_i9	0			4.46958	5.00916	1.39442e-11	1.12234e-10	0.911789	0.146593	0.636321	1.8063	0.00647724	0.137427	1.5086	0.017391	0.169204	-0.462801	0.398102	0.912412	-0.306065	0.575912	1	-0.482313	0.37856	0.979381	1	1	0	0	1	0	0	0	0	0	0	0
TRINITY_DN143745_c0_g1_i1	0			-0.0470146	5.35921	1.92207e-07	7.59907e-07	0.911623	0.47455	0.907633	0.272818	1	1	-1.17298	0.323364	0.692091	-0.906916	0.197224	0.882191	-0.230335	0.743784	1	-0.710917	0.307358	0.955059	1	1	0	0	0	0	0	0	0	0	0	0
TRINITY_DN142595_c0_g1_i1	0			2.2009	-2.78114	0.00017122	0.000383271	0.908907	0.225345	0.743647	0.939723	0.226267	0.754146	0.398332	0.598857	0.870045	1.14255	0.0987486	0.865337	2.00952	0.00402208	0.344478	0.543156	0.429761	0.988163	1	0	1	0	0	0	0	1	0	0	0	0
TRINITY_DN170627_c2_g1_i1	0			3.4317	0.461031	0.21032	0.249237	0.908394	0.0140828	0.222816	1.12469	0.00391058	0.100644	0.978972	0.00826377	0.110265	-0.242266	0.471114	0.923597	-0.083265	0.805455	1	-0.245584	0.464499	0.990084	0	0	0	0	1	1	0	0	0	0	0	0
TRINITY_DN130521_c0_g1_i1	0			1.2383	-1.80838	6.66308e-05	0.00016174	0.908222	0.0445947	0.383994	0.356774	0.44977	0.903061	0.357753	0.431008	0.772856	0.505704	0.25222	0.888649	0.45257	0.302769	1	0.201386	0.672665	1	1	0	1	0	0	0	0	0	0	0	0	0
TRINITY_DN174989_c1_g1_i1	0			1.05585	-0.0657026	0.903736	0.91897	0.906194	0.0993722	0.542035	0.0766468	0.89172	1	0.211571	0.702419	0.91742	0.274698	0.586985	0.947096	0.158205	0.759444	1	-1.38039	0.00753026	0.179706	0	0	0	0	0	0	0	0	1	0	0	0
TRINITY_DN173381_c2_g6_i2	0			0.547268	-0.630166	0.334773	0.37907	0.905879	0.181415	0.691411	1.01731	0.148689	0.649374	0.890803	0.185637	0.548818	0.36951	0.554385	0.940831	-0.422748	0.513827	1	-0.0566747	0.945992	1	0	0	0	0	0	0	0	0	0	0	0	0
TRINITY_DN72294_c0_g1_i1	0			0.660392	-1.42028	0.00320069	0.00553246	0.90531	0.0589401	0.432491	1.01379	0.043689	0.386113	1.13799	0.0181327	0.173018	0.566812	0.226291	0.887043	0.265988	0.597275	1	0.533432	0.261381	0.933256	1	0	1	0	0	0	0	0	0	0	0	0
TRINITY_DN172010_c9_g2_i1	0			0.74649	-2.316	1.16081e-05	3.25361e-05	0.90401	0.0802219	0.493967	0.58511	0.280835	0.802305	0.837104	0.10505	0.426562	0.476511	0.359725	0.907523	0.65082	0.208256	1	0.596412	0.246316	0.926374	1	0	1	0	0	0	0	0	0	0	0	0
TRINITY_DN144270_c0_g1_i1	0			1.48358	-0.959993	0.0273041	0.0388481	0.903972	0.0402919	0.367945	0.989609	0.0324452	0.33433	1.28081	0.003967	0.0704809	0.393705	0.34112	0.902779	0.314182	0.450298	1	0.064194	0.896458	1	0	0	0	0	0	1	0	0	0	0	0	0
TRINITY_DN81458_c0_g1_i1	0			2.86894	-1.67763	0.000832286	0.001626	0.903702	0.0790358	0.490598	0.653382	0.223367	0.751194	1.44337	0.00571402	0.0885524	0.756459	0.11005	0.869832	0.776079	0.101577	1	0.613287	0.194507	0.888009	1	0	1	0	0	1	0	0	0	0	0	0
TRINITY_DN165326_c0_g1_i1	0			1.03372	-1.61741	0.000368009	0.000772521	0.902298	0.0474902	0.393753	0.744218	0.116978	0.593152	0.57883	0.201132	0.567932	0.0854769	0.860296	0.995263	-0.295227	0.521034	1	-0.509463	0.269643	0.93749	1	0	1	0	0	0	0	0	0	0	0	0
TRINITY_DN171878_c8_g1_i4	0			0.418606	-1.00871	0.199804	0.237887	0.901996	0.26113	0.774712	1.62467	0.052204	0.418373	1.6718	0.0400615	0.268088	1.50509	0.0442335	0.799302	1.33883	0.0745332	1	1.62809	0.0295401	0.405752	0	0	0	0	0	0	0	0	0	0	0	0
TRINITY_DN146247_c0_g2_i4	0			0.795125	-1.80461	0.121243	0.151246	0.899256	0.478426	0.909332	1.4816	0.252958	0.77989	1.86176	0.145567	0.493424	0.904921	0.416416	0.915592	1.03209	0.354977	1	1.30997	0.244466	0.925744	0	0	0	0	0	0	0	0	0	0	0	0
TRINITY_DN151282_c0_g1_i1	0			3.60899	-1.98919	7.65736e-05	0.000183833	0.898551	0.0811063	0.49663	1.44295	0.00804292	0.155623	0.894369	0.0824751	0.38452	0.654572	0.164546	0.877391	0.502044	0.285234	1	-0.280722	0.55472	1	1	0	1	0	1	0	0	0	0	0	0	0
TRINITY_DN140714_c0_g1_i1	0			0.734415	-1.44697	0.000597732	0.00120177	0.898325	0.0312192	0.327444	0.46201	0.292293	0.811656	0.541548	0.194101	0.559398	0.147439	0.722751	0.972875	0.0062447	1	1	0.174681	0.691976	1	1	0	1	0	0	0	0	0	0	0	0	0
TRINITY_DN176225_c0_g6_i1	0			8.80084	-2.95003	5.15192e-06	1.55013e-05	0.89785	0.169654	0.675517	0.245582	0.716084	0.978937	0.7739	0.235824	0.607664	0.944811	0.10792	0.869832	1.26551	0.0324266	0.976328	-0.179361	0.758455	1	1	0	1	0	0	0	0	0	0	0	0	0
TRINITY_DN157971_c1_g1_i1	0			0.890761	0.577174	0.155634	0.189595	0.89771	0.0274907	0.310495	1.14512	0.00754328	0.15023	1.039	0.0110895	0.131355	-0.099684	0.800748	0.985567	-0.327733	0.384399	1	0.0718726	0.848396	1	0	0	0	0	1	0	0	0	0	0	0	0
TRINITY_DN175558_c1_g2_i4	0			-0.129398	-3.09598	0.000387642	0.000809524	0.896888	0.268038	0.780219	2.10787	0.0133722	0.206849	1.80777	0.0273784	0.218099	-0.638893	0.559968	0.941449	-1.17354	0.298847	1	0.562964	0.541872	1	1	0	1	0	0	0	0	0	0	0	0	0
TRINITY_DN167128_c1_g1_i1	0			-0.212696	-2.73806	6.22824e-05	0.00015208	0.896622	0.174954	0.682091	0.303926	0.665975	0.965987	0.300565	0.663585	0.901635	0.548069	0.437259	0.91764	1.0721	0.117423	1	0.769654	0.267046	0.93749	1	0	1	0	0	0	0	0	0	0	0	0
TRINITY_DN115999_c0_g1_i1	0			1.37197	0.907929	0.0534281	0.0717346	0.895909	0.0562959	0.422819	1.2169	0.0131816	0.205199	1.19744	0.0111575	0.131823	-0.428792	0.31356	0.898889	-0.0321515	0.943838	1	-0.271804	0.523383	0.999343	0	0	0	0	0	0	0	0	0	0	0	0
TRINITY_DN171138_c4_g4_i2	0			0.354115	-0.912637	0.0983815	0.12518	0.895821	0.119319	0.584692	0.621859	0.302039	0.817571	0.739365	0.198553	0.564708	0.695685	0.190248	0.882191	0.268717	0.624448	1	-0.0314489	0.959675	1	0	0	0	0	0	0	0	0	0	0	0	0
TRINITY_DN176502_c4_g10_i2	0			-0.0290781	-2.12853	0.00245489	0.00435223	0.894521	0.19876	0.712313	1.85914	0.0109468	0.186277	0.868626	0.21435	0.584174	0.686261	0.340625	0.902779	-0.142051	0.893254	1	0.300016	0.697664	1	1	0	1	0	0	0	0	0	0	0	0	0
TRINITY_DN169385_c0_g3_i7	0			0.093084	-1.84796	0.0229115	0.0331233	0.894074	0.285003	0.79229	0.622243	0.466256	0.908638	0.918765	0.27021	0.643095	-1.84585	0.0303525	0.731663	-0.817981	0.341352	1	-0.0883009	0.947828	1	0	0	0	0	0	0	0	0	0	0	0	0
TRINITY_DN165423_c11_g1_i1	0			3.00312	2.69079	2.20779e-09	1.22647e-08	0.893518	0.0349313	0.3443	1.05745	0.0172303	0.238082	0.854099	0.0429381	0.277296	-0.552658	0.140862	0.87043	-0.293888	0.433127	1	-0.138739	0.711072	1	1	1	0	0	0	0	0	0	0	0	0	0
TRINITY_DN129196_c1_g1_i1	0			-0.129376	-1.46605	0.100114	0.127194	0.891129	0.340921	0.840353	0.155328	0.8747	1	0.386603	0.68915	0.91234	0.565738	0.513004	0.934118	0.225397	0.81224	1	0.326477	0.72317	1	0	0	0	0	0	0	0	0	0	0	0	0
TRINITY_DN155709_c0_g1_i1	0			1.33191	-1.67176	0.00112216	0.00213345	0.890952	0.0880294	0.513707	0.601301	0.271137	0.796118	0.447856	0.392973	0.746513	0.516586	0.291645	0.893558	0.29335	0.56911	1	0.137961	0.786935	1	1	0	1	0	0	0	0	0	0	0	0	0
TRINITY_DN167273_c0_g2_i32	0			2.75966	2.85036	0.00215316	0.00386533	0.890598	0.308931	0.814372	0.626714	0.488195	0.915392	-0.783057	0.334264	0.701791	-0.0262896	0.973307	1	-0.084711	0.912528	1	-0.0473589	0.951279	1	1	1	0	0	0	0	0	0	0	0	0	0
TRINITY_DN167529_c4_g2_i1	0			1.57085	-1.504	0.000806858	0.00158071	0.889739	0.0489823	0.39947	0.466495	0.323605	0.834231	0.508916	0.25775	0.630777	0.0370409	0.947516	1	0.0295074	0.959222	1	-0.103367	0.816919	1	1	0	1	0	0	0	0	0	0	0	0	0
TRINITY_DN176851_c0_g2_i1	0			-0.0131929	-1.6906	0.0375736	0.0520119	0.889469	0.297632	0.804723	-1.47864	0.102564	0.559959	-0.950824	0.234092	0.605936	0.71707	0.360587	0.907523	0.104709	0.907758	1	-1.51271	0.0690816	0.622938	0	0	0	0	0	0	0	0	0	0	0	0
TRINITY_DN147547_c0_g1_i1	0			4.597	0.626004	0.0973032	0.123948	0.887823	0.0192842	0.261595	0.208583	0.598204	0.951636	0.314464	0.404831	0.754547	-0.16386	0.632405	0.956254	0.0784677	0.818997	1	0.0260626	0.939923	1	0	0	0	0	0	0	0	0	0	0	0	0
TRINITY_DN172488_c0_g1_i14	0			1.15934	3.47132	3.06701e-08	1.39167e-07	0.887371	0.130014	0.60684	0.650823	0.297576	0.814036	0.550584	0.361035	0.722998	-0.209224	0.677601	0.965588	-0.389923	0.435279	1	-0.395422	0.43119	0.988163	1	1	0	0	0	0	0	0	0	0	0	0
TRINITY_DN156514_c1_g2_i1	0			-0.112588	-1.95318	0.000966769	0.00186359	0.887037	0.124602	0.595433	0.812304	0.17777	0.693226	1.07617	0.0616244	0.334381	0.179861	0.770055	0.980428	0.700124	0.242786	1	0.184041	0.778808	1	1	0	1	0	0	0	0	0	0	0	0	0
TRINITY_DN163786_c7_g2_i3	0			0.143616	-1.0222	0.0447104	0.0610053	0.886507	0.080202	0.493967	0.510239	0.33989	0.843393	1.15532	0.0229073	0.199105	0.454429	0.364777	0.907523	0.694119	0.15673	1	0.448041	0.364047	0.973926	0	0	0	0	0	0	0	0	0	0	0	0
TRINITY_DN174871_c2_g7_i1	0			2.62353	-1.59099	0.00132253	0.00247555	0.885632	0.0815657	0.497795	1.0572	0.047452	0.400686	0.735912	0.146925	0.495385	0.390501	0.406599	0.913507	0.24294	0.603832	1	0.218339	0.64364	1	1	0	1	0	0	0	0	0	0	0	0	0
TRINITY_DN165047_c3_g3_i1	0			1.02714	-0.874527	0.0641573	0.0847909	0.885456	0.0654263	0.451767	0.631798	0.208796	0.734757	1.11777	0.0208815	0.188064	0.101417	0.822671	0.989877	0.0641547	0.906726	1	0.417391	0.359645	0.972465	0	0	0	0	0	0	0	0	0	0	0	0
TRINITY_DN170096_c0_g2_i4	0			4.3554	8.52066	5.31175e-18	1.08171e-16	0.884753	0.383704	0.864921	-0.377867	0.857396	1	-0.337361	0.76938	0.944294	0.0212245	0.971912	1	-0.0253583	0.966389	1	1.96923	0.00127453	0.0503789	1	1	0	0	0	0	0	0	1	0	0	0
TRINITY_DN131577_c2_g1_i1	0			0.970319	2.55056	3.2217e-07	1.221e-06	0.884436	0.067289	0.456285	1.1034	0.0306573	0.324329	0.755573	0.116935	0.44594	-0.605331	0.147458	0.871948	-0.333971	0.424235	1	-0.204067	0.624441	1	1	1	0	0	0	0	0	0	0	0	0	0
TRINITY_DN380009_c0_g1_i1	0			1.71509	-0.264439	0.507875	0.551863	0.883297	0.0333912	0.337634	0.825919	0.0579344	0.438773	0.708303	0.0865249	0.393084	0.218591	0.566898	0.942893	0.227057	0.555577	1	-0.0548744	0.897687	1	0	0	0	0	0	0	0	0	0	0	0	0
TRINITY_DN151358_c0_g6_i1	0			1.33476	-5.64806	2.13512e-12	1.95686e-11	0.880617	0.20313	0.71678	-0.70641	0.326792	0.835597	-0.0368321	0.939744	0.999361	1.37002	0.0807035	0.85441	0.270948	0.817218	1	-1.33057	0.204189	0.900309	1	0	1	0	0	0	0	0	0	0	0	0
TRINITY_DN175054_c2_g1_i4	0			5.72712	-2.49559	0.000124098	0.000285272	0.880152	0.186522	0.696551	0.759742	0.271903	0.796622	1.42715	0.0345741	0.248568	0.622701	0.297408	0.894343	0.798883	0.182271	1	0.643281	0.281801	0.942473	1	0	1	0	0	0	0	0	0	0	0	0
TRINITY_DN135180_c0_g1_i1	0			3.28808	-1.29093	0.000245434	0.000532834	0.879645	0.0147209	0.227712	0.269356	0.4755	0.912201	0.500594	0.162581	0.518068	0.332325	0.316192	0.899027	0.0788829	0.816531	1	0.141087	0.676701	1	1	0	1	0	0	0	0	0	0	0	0	0
TRINITY_DN164818_c0_g2_i1	0			3.09015	-2.70075	1.09488e-09	6.44403e-09	0.878949	0.04506	0.385815	1.10402	0.0167051	0.233545	1.23315	0.00533936	0.0844785	0.309784	0.462997	0.921612	0.0764033	0.877036	1	0.818207	0.0482273	0.528897	1	0	1	0	0	1	0	0	0	0	0	0
TRINITY_DN169859_c5_g1_i1	0			0.531006	8.08033	1.01368e-16	1.74607e-15	0.877432	0.867889	1	-2.05487	1	1	-2.08092	0.857143	0.974834	-0.262265	0.610249	0.951522	0.067875	0.897537	1	-0.0698411	0.890823	1	1	1	0	0	0	0	0	0	0	0	0	0
TRINITY_DN20336_c0_g1_i4	0			1.55721	-1.61951	0.000143741	0.000326401	0.877402	0.0394774	0.365361	1.03633	0.0205969	0.262846	1.01778	0.0171457	0.167602	0.691329	0.0913517	0.857449	0.547637	0.182041	1	0.510727	0.207023	0.902803	1	0	1	0	0	0	0	0	0	0	0	0
TRINITY_DN174764_c0_g1_i1	0			1.07479	-1.06552	0.0377081	0.0521756	0.877015	0.0952248	0.530645	0.529935	0.333367	0.83907	0.579018	0.269375	0.642747	0.458883	0.349432	0.90587	0.433619	0.377324	1	0.238802	0.627117	1	0	0	0	0	0	0	0	0	0	0	0	0
TRINITY_DN164041_c0_g1_i1	0			1.12658	2.6128	3.06947e-08	1.39248e-07	0.875004	0.058602	0.431562	-0.616784	0.215367	0.742188	-0.793604	0.0882825	0.39615	-0.250024	0.518741	0.934775	0.00318371	0.995058	1	-0.128474	0.740845	1	1	1	0	0	0	0	0	0	0	0	0	0
TRINITY_DN165837_c0_g1_i5	0			3.48307	10.7963	3.44307e-36	3.5777e-34	0.874273	0.74539	0.986793	-2.72139	0.514278	0.923425	-1.44314	0.792166	0.952986	-0.506141	0.242879	0.888123	-0.569354	0.189267	1	-0.839217	0.0537982	0.556651	1	1	0	0	0	0	0	0	0	0	0	0
TRINITY_DN177013_c8_g2_i1	0			-0.404969	-6.04046	1.38725e-13	1.52781e-12	0.872328	0.146218	0.63589	-0.310456	0.638886	0.960873	-0.489195	0.400264	0.751525	1.88024	0.0827717	0.855203	1.97151	0.0600852	1	-0.55225	1	1	1	0	1	0	0	0	0	0	0	0	0	0
TRINITY_DN105140_c0_g1_i2	0			0.450793	-1.31684	0.0180179	0.02661	0.871998	0.124498	0.595433	1.05205	0.0762411	0.497224	0.741036	0.193295	0.558191	0.103111	0.863288	0.995263	-0.120462	0.848495	1	0.175364	0.766617	1	0	0	0	0	0	0	0	0	0	0	0	0
TRINITY_DN175700_c4_g6_i1	0			0.440054	-1.78281	0.00807836	0.0128288	0.871212	0.205075	0.718459	0.377366	0.59885	0.9518	0.279316	0.692088	0.91402	0.637175	0.319936	0.899288	-0.436299	0.515638	1	-0.439538	0.502864	0.996576	0	0	0	0	0	0	0	0	0	0	0	0
TRINITY_DN118855_c0_g1_i2	0			0.396151	-2.23591	6.00161e-05	0.000147047	0.871044	0.107403	0.558151	1.0607	0.0607713	0.449005	0.955124	0.0791557	0.377468	1.31602	0.0145782	0.596151	1.18292	0.0332566	0.990142	0.939126	0.084569	0.67859	1	0	1	0	0	0	0	0	0	0	0	0
TRINITY_DN163260_c4_g4_i1	0			-0.368291	-2.23676	0.0026506	0.00465931	0.867852	0.234664	0.751719	0.0656595	0.936415	1	0.455751	0.534134	0.83628	0.809075	0.273376	0.889723	0.628914	0.386205	1	0.676164	0.353696	0.970843	1	0	1	0	0	0	0	0	0	0	0	0
TRINITY_DN162490_c2_g1_i1	0			2.8739	-1.87484	1.73173e-06	5.71478e-06	0.867053	0.0292845	0.319721	-0.1007	0.810557	0.995434	-0.239762	0.529057	0.833005	-0.160487	0.668938	0.962919	-0.250676	0.497837	1	0.00276976	1	1	1	0	1	0	0	0	0	0	0	0	0	0
TRINITY_DN170815_c2_g1_i6	0			0.514153	-2.02023	0.00349567	0.00599102	0.866876	0.219656	0.737402	-0.570936	0.439113	0.897902	-0.479109	0.467377	0.795941	0.109568	0.878831	0.996959	1.02375	0.117949	1	0.690014	0.301486	0.950947	1	0	1	0	0	0	0	0	0	0	0	0
TRINITY_DN175381_c0_g1_i1	0			-0.597465	-0.262531	0.862161	0.882045	0.862042	0.796927	0.9942	1.42385	0.613673	0.955194	1.14765	0.715401	0.923446	-0.820103	0.730006	0.97386	-0.282078	0.917698	1	1.14189	0.629137	1	0	0	0	0	0	0	0	0	0	0	0	0
TRINITY_DN156756_c2_g2_i1	0			0.730705	-2.07403	2.93215e-06	9.26008e-06	0.86176	0.0443151	0.383017	0.739499	0.0994334	0.553705	0.803692	0.0607176	0.331738	0.299125	0.515595	0.934756	0.406297	0.370564	1	0.113136	0.834942	1	1	0	1	0	0	0	0	0	0	0	0	0
TRINITY_DN151221_c0_g1_i1	0			0.503239	-2.10128	0.000743449	0.00146807	0.858412	0.163727	0.664956	0.733105	0.255864	0.782706	0.906166	0.141236	0.486155	1.23502	0.0395721	0.79377	0.644943	0.295254	1	0.447779	0.463049	0.990084	1	0	1	0	0	0	0	0	0	0	0	0
TRINITY_DN88590_c0_g1_i1	0			1.19479	1.15519	0.00868769	0.0137013	0.858276	0.0479196	0.394871	1.65464	0.000338842	0.020206	1.40612	0.00140788	0.0354692	-0.99285	0.0129768	0.571362	-0.0871642	0.83138	1	-0.180555	0.650691	1	0	0	0	0	1	1	0	0	0	0	0	0
TRINITY_DN225174_c0_g1_i1	0			0.12834	-0.381618	0.462902	0.507747	0.85738	0.0887958	0.514814	0.84752	0.108223	0.573161	1.22337	0.0161807	0.162409	0.350142	0.471994	0.923597	0.267963	0.584505	1	0.137392	0.789864	1	0	0	0	0	0	0	0	0	0	0	0	0
TRINITY_DN170184_c8_g4_i1	0			-0.121141	-1.7963	0.00531949	0.00879192	0.856791	0.18393	0.694216	0.62351	0.354373	0.852579	0.560615	0.386135	0.741545	0.303987	0.676037	0.965287	0.175259	0.82186	1	-0.163963	0.815492	1	1	0	1	0	0	0	0	0	0	0	0	0
TRINITY_DN171334_c0_g2_i2	0			0.773036	-2.20357	0.00503056	0.00835358	0.8563	0.289398	0.796909	0.0478594	0.959107	1	0.815379	0.312856	0.682707	0.693568	0.366395	0.907523	0.280823	0.723161	1	1.04818	0.164571	0.855572	1	0	1	0	0	0	0	0	0	0	0	0
TRINITY_DN170591_c4_g1_i6	0			0.159	-2.49925	0.000831191	0.00162424	0.855806	0.252162	0.766483	0.345671	0.653349	0.964175	-0.364798	0.600932	0.871565	0.565675	0.456916	0.920175	0.569122	0.441978	1	-0.415135	0.573153	1	1	0	1	0	0	0	0	0	0	0	0	0
TRINITY_DN161040_c0_g1_i2	0			4.83161	-1.35307	4.97209e-05	0.000123752	0.853696	0.0128604	0.212452	-0.0790752	0.826739	0.995643	0.22281	0.514884	0.825961	0.171841	0.582794	0.946958	0.244606	0.43438	1	-0.229559	0.463325	0.990084	1	0	1	0	0	0	0	0	0	0	0	0
TRINITY_DN21912_c0_g1_i1	0			0.972809	3.38833	1.6038e-11	1.27531e-10	0.853662	0.0826216	0.499794	0.44568	0.407284	0.882178	-0.165001	0.776014	0.946581	-0.431163	0.274952	0.889723	-0.289999	0.46294	1	-0.271287	0.493767	0.995231	1	1	0	0	0	0	0	0	0	0	0	0
TRINITY_DN175412_c0_g1_i7	0			0.597214	-0.834011	0.0560287	0.0749309	0.85348	0.0486336	0.397523	0.644909	0.154164	0.657802	0.698803	0.105762	0.428212	0.551804	0.188282	0.882191	0.168222	0.703118	1	-0.241952	0.589932	1	0	0	0	0	0	0	0	0	0	0	0	0
TRINITY_DN173562_c2_g1_i2	0			3.74486	-2.49725	0.00221758	0.00397035	0.853242	0.313339	0.817708	-1.94517	0.0301193	0.321414	-2.25214	0.00540826	0.0853412	0.739794	0.325706	0.899905	0.393817	0.601915	1	-1.93215	0.0129634	0.254961	1	0	1	0	0	1	0	0	0	0	0	0
TRINITY_DN53735_c0_g2_i1	0			0.391811	-0.853203	0.0567833	0.0758351	0.853134	0.0573755	0.427221	0.552237	0.24183	0.767538	0.347021	0.443106	0.780678	0.0853541	0.855265	0.995218	-0.00296979	1	1	-0.101662	0.830733	1	0	0	0	0	0	0	0	0	0	0	0	0
TRINITY_DN175197_c1_g4_i2	0			0.0165218	5.04504	6.9166e-09	3.52955e-08	0.851713	0.389093	0.867239	0.613845	0.650384	0.963568	1.19746	0.184494	0.547228	-0.750764	0.220114	0.887006	-0.452428	0.460976	1	-1.32466	0.0334519	0.434227	1	1	0	0	0	0	0	0	0	0	0	0
TRINITY_DN169421_c0_g1_i1	0			0.759715	-0.0677823	1	1	0.851274	0.802732	0.99516	9.07604	4.22112e-09	1.47434e-06	8.60492	1.1518e-08	2.72009e-06	-2.33558	0.540751	0.937868	-2.30047	0.540751	1	4.77522	8.50862e-05	0.00583585	0	0	0	0	1	1	0	0	1	0	0	0
TRINITY_DN131216_c0_g2_i1	0			4.58331	-1.99023	8.2398e-09	4.15428e-08	0.85123	0.0153381	0.231764	0.709432	0.0539257	0.423779	0.948549	0.00703933	0.100234	0.492698	0.126042	0.87043	0.242018	0.453654	1	0.00650234	0.987025	1	1	0	1	0	0	1	0	0	0	0	0	0
TRINITY_DN173011_c1_g1_i1	0			3.00494	-1.10011	0.00269723	0.00473348	0.851022	0.0233112	0.285925	1.06957	0.00680457	0.141483	0.98248	0.00902897	0.116078	0.320161	0.356825	0.907242	0.168842	0.630626	1	0.292842	0.399513	0.983667	1	0	1	0	1	1	0	0	0	0	0	0
TRINITY_DN135768_c0_g1_i1	0			1.82244	-0.159009	0.679525	0.715267	0.850321	0.0316027	0.329799	0.786448	0.0586986	0.441984	0.526616	0.1836	0.545904	-0.224543	0.538797	0.93761	0.026028	0.944351	1	-0.425622	0.244601	0.925897	0	0	0	0	0	0	0	0	0	0	0	0
TRINITY_DN175957_c2_g4_i1	0			0.22591	-0.849345	0.0751861	0.0979328	0.850044	0.0767437	0.483854	0.706755	0.161213	0.667354	0.630406	0.190172	0.554894	0.111687	0.823009	0.989882	-0.554632	0.242727	1	-0.36583	0.452543	0.989491	0	0	0	0	0	0	0	0	0	0	0	0
TRINITY_DN160699_c0_g2_i4	0			3.21716	-2.88893	0.000277603	0.000597096	0.849893	0.294189	0.801774	-1.09177	0.194416	0.71701	-0.739043	0.324796	0.693329	0.672925	0.355771	0.906677	1.52776	0.0382504	1	-0.867246	0.236256	0.920032	1	0	1	0	0	0	0	0	0	0	0	0
TRINITY_DN174638_c2_g8_i7	0			-0.332196	-3.62705	1.42416e-05	3.92297e-05	0.847957	0.277926	0.788427	0.0917136	0.914481	1	-0.293094	0.681884	0.909266	1.57541	0.0558315	0.827975	1.64657	0.0441531	1	-0.185302	0.911209	1	1	0	1	0	0	0	0	0	0	0	0	0
TRINITY_DN131393_c0_g1_i2	0			0.496292	-2.30336	0.000217979	0.000478255	0.847607	0.166923	0.67079	0.636658	0.317473	0.82965	-0.101463	0.864209	0.97719	1.44554	0.0151323	0.604307	0.81995	0.179349	1	0.935818	0.114413	0.762947	1	0	1	0	0	0	0	0	0	0	0	0
TRINITY_DN174945_c7_g5_i1	0			2.23613	-2.77243	1.57568e-07	6.3161e-07	0.846732	0.10613	0.555049	-0.210776	0.701874	0.975068	-0.243056	0.62262	0.88298	0.43828	0.375967	0.909465	0.30006	0.554231	1	-0.239523	0.645581	1	1	0	1	0	0	0	0	0	0	0	0	0
TRINITY_DN168902_c3_g1_i1	0			2.24373	3.00006	4.87119e-10	3.04323e-09	0.846148	0.060528	0.437353	1.27622	0.00714415	0.145345	0.99041	0.029133	0.226782	-0.596511	0.130373	0.87043	-0.218728	0.579085	1	-0.150618	0.701942	1	1	1	0	0	1	0	0	0	0	0	0	0
TRINITY_DN174525_c2_g1_i1	0			-0.413342	-1.01075	0.511403	0.555305	0.845396	0.658914	0.970132	-5.33658	0.0168548	0.234759	-9.37527	0.000118965	0.00612719	-8.02649	0.000657816	0.129114	-0.404897	0.804448	1	-8.08676	0.000610543	0.0291685	0	0	0	0	0	1	1	0	1	0	0	0
TRINITY_DN170550_c6_g1_i1	0			0.373787	-0.785497	0.114942	0.144256	0.844889	0.0862791	0.508324	0.741172	0.154331	0.657907	0.530064	0.28244	0.655394	0.239581	0.635959	0.957408	0.135023	0.800576	1	-8.23257e-05	1	1	0	0	0	0	0	0	0	0	0	0	0	0
TRINITY_DN165182_c1_g1_i1	0			1.1231	-3.83975	1.8007e-09	1.01732e-08	0.844524	0.151445	0.644151	0.942131	0.124965	0.610703	1.25133	0.0346482	0.24894	0.936909	0.133317	0.87043	0.854685	0.179316	1	0.979044	0.10967	0.752199	1	0	1	0	0	0	0	0	0	0	0	0
TRINITY_DN175646_c2_g1_i1	0			6.16654	-2.57932	4.84501e-08	2.13301e-07	0.843416	0.0771545	0.484858	2.44373	2.92346e-06	0.000465558	2.45598	1.26225e-06	0.000153076	1.24457	0.00444539	0.367787	0.902522	0.038093	1	1.44012	0.00104434	0.0436251	1	0	1	0	1	1	1	0	1	0	0	0
TRINITY_DN163973_c0_g1_i1	0			2.74739	-0.44476	0.240834	0.281726	0.843345	0.0302808	0.323539	0.868949	0.0335851	0.338653	0.51916	0.180728	0.542406	-0.0262128	0.948072	1	0.0909433	0.800024	1	-0.0708513	0.844736	1	0	0	0	0	0	0	0	0	0	0	0	0
TRINITY_DN87444_c0_g1_i1	0			0.293289	-1.89073	0.00565381	0.00929174	0.841956	0.222072	0.73942	1.21944	0.0886319	0.526644	0.919443	0.182971	0.545	-0.151387	0.868591	0.9954	-0.0376071	1	1	0.212619	0.777714	1	1	0	1	0	0	0	0	0	0	0	0	0
TRINITY_DN165269_c1_g3_i2	0			1.08694	4.54793	8.5697e-08	3.59862e-07	0.841851	0.328536	0.830453	-0.386029	0.672194	0.967343	-0.462726	0.595242	0.868847	0.389748	0.52952	0.93597	0.0190803	0.980177	1	1.02595	0.0991097	0.726135	1	1	0	0	0	0	0	0	0	0	0	0
TRINITY_DN1157_c0_g1_i1	0			2.38643	-0.426932	0.247277	0.288452	0.841328	0.026312	0.304538	0.657048	0.0967952	0.54715	0.571962	0.128981	0.467899	0.2501	0.471704	0.923597	0.105007	0.768921	1	0.20523	0.553777	1	0	0	0	0	0	0	0	0	0	0	0	0
TRINITY_DN161022_c1_g1_i1	0			4.06075	-2.11868	1.83964e-06	6.04298e-06	0.841312	0.0623744	0.443066	0.70988	0.132679	0.623965	0.775949	0.0852415	0.390639	0.553752	0.179742	0.879592	0.459992	0.267403	1	-0.10269	0.803858	1	1	0	1	0	0	0	0	0	0	0	0	0
TRINITY_DN167263_c0_g2_i1	0			1.83634	-1.43168	0.108882	0.137384	0.841187	0.375388	0.859438	1.71446	0.0839318	0.515568	1.51714	0.113615	0.441294	0.432344	0.61512	0.95257	-0.202242	0.813702	1	1.10525	0.195167	0.888658	0	0	0	0	0	0	0	0	0	0	0	0
TRINITY_DN158623_c0_g2_i3	0			0.365351	-0.742896	0.150947	0.18442	0.841167	0.103946	0.551498	0.27008	0.624984	0.958211	0.857581	0.0999412	0.417567	0.531475	0.280664	0.891246	0.23272	0.639135	1	0.528571	0.280767	0.942154	0	0	0	0	0	0	0	0	0	0	0	0
TRINITY_DN172807_c0_g2_i1	0			3.56758	11.5271	2.80377e-34	2.56687e-32	0.84101	0.865443	1	-1.93874	1	1	-1.96374	0.857143	0.974834	-0.51221	0.259748	0.888728	-0.37509	0.408814	1	-0.494724	0.276204	0.94169	1	1	0	0	0	0	0	0	0	0	0	0
TRINITY_DN167059_c9_g1_i2	0			-0.478813	4.73716	0.0249483	0.0357804	0.840701	0.727397	0.984315	1.10245	0.632443	0.959239	1.72463	0.386156	0.741545	-0.297998	0.850593	0.994963	-1.18044	0.455813	1	1.00112	0.520997	0.999343	0	0	0	0	0	0	0	0	0	0	0	0
TRINITY_DN172519_c0_g1_i1	0			1.51279	1.17973	0.00613784	0.0100064	0.84041	0.0493753	0.400899	1.36268	0.00249765	0.0755041	1.1734	0.00632894	0.0940737	-0.820904	0.0342776	0.770888	-0.257543	0.506336	1	-0.311451	0.422693	0.988163	0	0	0	0	1	1	0	0	0	0	0	0
TRINITY_DN163582_c1_g1_i1	0			0.888609	0.777511	0.0471156	0.0639776	0.839568	0.0302135	0.323436	0.200745	0.641536	0.961881	0.440055	0.265593	0.639265	0.12808	0.715735	0.971325	-0.286167	0.420858	1	-0.181663	0.61113	1	0	0	0	0	0	0	0	0	0	0	0	0
TRINITY_DN24467_c0_g1_i1	0			3.23496	-1.96004	1.98388e-07	7.82481e-07	0.838889	0.0274367	0.310223	0.992889	0.0130852	0.204464	1.11018	0.00373287	0.0675754	0.452881	0.203133	0.882191	0.423025	0.234538	1	0.237275	0.506114	0.997419	1	0	1	0	0	1	0	0	0	0	0	0
TRINITY_DN138369_c0_g2_i1	0			2.24711	-1.66251	0.000210861	0.00046406	0.838445	0.0654443	0.451767	0.66996	0.159751	0.666189	0.48576	0.284439	0.657385	0.476245	0.260816	0.888728	0.340455	0.428897	1	0.225847	0.594731	1	1	0	1	0	0	0	0	0	0	0	0	0
TRINITY_DN168025_c4_g1_i2	0			2.61186	-0.44246	0.194163	0.231842	0.837403	0.0164358	0.241473	0.43302	0.237155	0.76368	0.587068	0.091809	0.402909	0.282318	0.377505	0.909465	0.221455	0.492421	1	-0.467497	0.146573	0.827168	0	0	0	0	0	0	0	0	0	0	0	0
TRINITY_DN296358_c2_g1_i1	0			1.16434	-0.818869	0.0316992	0.0445128	0.837341	0.028626	0.316198	0.355333	0.377233	0.866986	0.348095	0.363701	0.724627	0.156328	0.680674	0.965955	0.194229	0.601008	1	-0.00531717	1	1	0	0	0	0	0	0	0	0	0	0	0	0
TRINITY_DN148409_c0_g1_i1	0			6.17177	-1.56415	1.42084e-07	5.7408e-07	0.834685	0.00617109	0.142815	0.711726	0.0261174	0.299792	0.482094	0.111093	0.43722	0.0149437	0.957736	1	0.173171	0.532487	1	-0.16581	0.549999	1	1	0	1	1	0	0	0	0	0	0	0	0
TRINITY_DN134534_c0_g1_i1	0			4.50601	0.153363	0.582824	0.62378	0.834122	0.00285491	0.0943892	0.454904	0.120577	0.600812	0.597178	0.0318183	0.237859	-0.123125	0.628982	0.954916	-0.0264427	0.918491	1	-0.303877	0.232452	0.91869	0	0	0	1	0	0	0	0	0	0	0	0
TRINITY_DN175150_c0_g1_i3	0			0.484709	-2.86507	0.00268844	0.00472024	0.833476	0.382529	0.864198	1.28799	0.192231	0.715108	1.80111	0.0634335	0.338343	0.222864	0.818382	0.988826	1.83819	0.0427553	1	2.10825	0.0197802	0.325442	1	0	1	0	0	0	0	0	0	0	0	0
TRINITY_DN155105_c0_g1_i1	0			0.634605	-1.58466	0.139038	0.171184	0.833429	0.474804	0.907633	0.383489	0.746305	0.984366	0.0127044	1	1	0.858165	0.404651	0.912826	0.191481	0.850294	1	0.382381	0.708585	1	0	0	0	0	0	0	0	0	0	0	0	0
TRINITY_DN166512_c1_g1_i2	0			3.15893	-1.43244	0.0650143	0.0858158	0.832619	0.312782	0.817489	-0.174225	0.837383	0.997347	-0.450589	0.548817	0.844741	0.260491	0.723592	0.972974	0.755	0.305058	1	0.234718	0.75028	1	0	0	0	0	0	0	0	0	0	0	0	0
TRINITY_DN164144_c1_g1_i5	0			1.58682	5.06763	0.00497623	0.00827129	0.831276	0.613917	0.959027	0.632891	0.702553	0.975068	-1.9589	0.185918	0.549247	-0.608947	0.645611	0.958002	-0.446443	0.735928	1	-2.57775	0.0644598	0.603003	1	1	0	0	0	0	0	0	0	0	0	0
TRINITY_DN172697_c3_g4_i2	0			2.33027	2.66831	1.55352e-09	8.88297e-09	0.831272	0.0475102	0.39384	0.569142	0.200704	0.72483	0.549706	0.190385	0.554928	-0.56648	0.123306	0.87043	-0.208982	0.569541	1	-0.409004	0.264767	0.935461	1	1	0	0	0	0	0	0	0	0	0	0
TRINITY_DN124354_c0_g1_i1	0			3.39485	-2.96359	1.32712e-08	6.45682e-08	0.831073	0.108198	0.559832	0.832721	0.123646	0.607257	0.923635	0.0746691	0.367023	0.610248	0.202571	0.882191	0.540984	0.263114	1	-0.467182	0.335153	0.966036	1	0	1	0	0	0	0	0	0	0	0	0
TRINITY_DN163918_c3_g1_i1	0			1.32577	-2.80208	9.46675e-06	2.70133e-05	0.830169	0.186219	0.696238	-0.0568657	0.934301	1	-0.282428	0.631161	0.886768	0.301176	0.629045	0.954916	0.559187	0.352937	1	-0.519295	0.404765	0.984552	1	0	1	0	0	0	0	0	0	0	0	0
TRINITY_DN175702_c1_g5_i3	0			0.637388	-1.62617	0.00468008	0.00781468	0.829618	0.151035	0.643145	0.565728	0.348941	0.848746	0.566786	0.327395	0.6952	0.517653	0.358247	0.907493	0.0699407	0.932246	1	0.424537	0.453836	0.989491	1	0	1	0	0	0	0	0	0	0	0	0
TRINITY_DN187079_c0_g1_i1	0			7.07767	-4.63219	6.33244e-21	1.82652e-19	0.828823	0.0726204	0.471765	-0.50796	0.291615	0.81084	-0.596901	0.176144	0.535492	0.832823	0.0474432	0.807441	0.196472	0.639259	1	-1.51131	0.000425356	0.0218806	1	0	1	0	0	0	0	0	1	0	0	0
TRINITY_DN170866_c6_g3_i1	0			2.10777	0.75432	0.227945	0.268022	0.828091	0.184811	0.695033	-1.55538	0.0192222	0.253722	0.035625	0.973677	1	-0.393578	0.482014	0.925978	0.312159	0.575054	1	-0.461104	0.408471	0.985957	0	0	0	0	0	0	0	0	0	0	0	0
TRINITY_DN174646_c4_g1_i1	0			0.879531	3.75756	1.42793e-09	8.22031e-09	0.827745	0.161326	0.660494	-2.75059	0.000682764	0.0325967	-0.712561	0.253186	0.625113	0.0651064	0.891111	0.99823	0.175775	0.713724	1	0.216624	0.649071	1	1	1	0	0	1	0	0	0	0	0	0	0
TRINITY_DN16147_c0_g2_i1	0			1.61298	-1.06166	0.00934255	0.0146417	0.827414	0.0461517	0.390097	0.589365	0.1745	0.687675	0.832453	0.0445011	0.28282	0.207247	0.607766	0.951313	0.391463	0.32043	1	0.00187631	1	1	0	0	0	0	0	0	0	0	0	0	0	0
TRINITY_DN170966_c3_g6_i1	0			1.14598	-2.50639	2.1635e-05	5.7577e-05	0.827144	0.156945	0.653	0.280328	0.643606	0.961941	0.148864	0.808877	0.958862	0.588506	0.29886	0.894343	0.8257	0.145461	1	-0.063056	0.931679	1	1	0	1	0	0	0	0	0	0	0	0	0
TRINITY_DN172000_c4_g1_i1	0			0.330112	-3.46964	1.41215e-05	3.893e-05	0.826307	0.275242	0.786427	0.651907	0.406658	0.88205	1.31191	0.084908	0.390087	1.04927	0.20068	0.882191	-0.49387	0.608383	1	-0.428723	0.702624	1	1	0	1	0	0	0	0	0	0	0	0	0
TRINITY_DN73835_c0_g1_i3	0			2.78506	1.50588	0.000234471	0.000511042	0.825193	0.0398766	0.366932	0.953293	0.023985	0.284669	0.595533	0.135704	0.478222	-0.737751	0.0422384	0.799302	-0.59126	0.103119	1	-0.521328	0.149851	0.832786	1	1	0	0	0	0	0	0	0	0	0	0
TRINITY_DN171533_c1_g2_i16	0			2.41929	0.199595	0.663377	0.700416	0.824551	0.0656551	0.452042	-0.34586	0.460658	0.906764	0.082233	0.867253	0.978247	0.118348	0.772489	0.980874	-0.0742778	0.858229	1	-0.118686	0.769595	1	0	0	0	0	0	0	0	0	0	0	0	0
TRINITY_DN92497_c0_g1_i1	0			0.00898134	-3.06955	0.000153279	0.000346038	0.82398	0.302984	0.809437	0.347981	0.678907	0.968924	0.412553	0.614725	0.879009	0.287196	0.718018	0.972132	-1.65688	0.0667658	1	-0.155656	0.89526	1	1	0	1	0	0	0	0	0	0	0	0	0
TRINITY_DN156500_c0_g1_i1	0			0.442516	-4.00667	1.31392e-06	4.44687e-06	0.823897	0.285368	0.792531	0.333552	0.674213	0.967455	0.361307	0.648147	0.893912	0.742078	0.37021	0.908675	-0.852911	0.37915	1	0.217113	0.814241	1	1	0	1	0	0	0	0	0	0	0	0	0
TRINITY_DN165245_c8_g5_i1	0			0.385827	-3.95424	2.24691e-08	1.04581e-07	0.823855	0.197254	0.710396	0.689084	0.296719	0.813797	0.972918	0.126509	0.464016	1.15413	0.115069	0.869832	0.476063	0.540199	1	-0.471199	0.607911	1	1	0	1	0	0	0	0	0	0	0	0	0
TRINITY_DN143666_c0_g1_i2	0			0.390259	-0.769059	0.125999	0.156624	0.823422	0.107534	0.558485	0.759082	0.159329	0.665417	1.04575	0.0420725	0.274404	0.442123	0.365329	0.907523	0.39692	0.438842	1	0.326672	0.519563	0.999343	0	0	0	0	0	0	0	0	0	0	0	0
TRINITY_DN176846_c2_g2_i8	0			0.511813	5.13746	1.18236e-06	4.03139e-06	0.822769	0.450654	0.896627	-0.221287	1	1	0.96327	0.333639	0.701471	0.0116564	0.991107	1	0.09259	0.906417	1	0.916099	0.220229	0.911895	1	1	0	0	0	0	0	0	0	0	0	0
TRINITY_DN103529_c0_g1_i2	0			1.45971	-0.594493	0.184833	0.221675	0.820101	0.0724348	0.471081	0.465347	0.330168	0.837245	0.733987	0.106955	0.430012	0.0866473	0.848688	0.994863	0.225978	0.597801	1	0.32217	0.447529	0.989491	0	0	0	0	0	0	0	0	0	0	0	0
TRINITY_DN159023_c2_g1_i1	0			1.19266	1.73876	0.000102938	0.000240812	0.818903	0.063134	0.445005	0.837229	0.0698294	0.478723	0.819173	0.0625561	0.336301	0.0895906	0.822814	0.989877	-0.100662	0.80528	1	-0.1757	0.659728	1	1	1	0	0	0	0	0	0	0	0	0	0
TRINITY_DN168401_c1_g4_i1	0			0.100922	2.84412	2.35758e-05	6.23705e-05	0.818809	0.213794	0.729693	0.833544	0.234625	0.761217	-0.281096	0.679687	0.908687	0.114077	0.8419	0.993526	-0.252024	0.649376	1	0.15789	0.777295	1	1	1	0	0	0	0	0	0	0	0	0	0
TRINITY_DN161831_c0_g1_i1	0			5.24498	1.04968	0.000135017	0.000308129	0.818513	0.00272877	0.0926832	0.543254	0.0580176	0.439012	0.435443	0.108245	0.432342	-0.278009	0.261334	0.888895	-0.0825587	0.739091	1	-0.305827	0.21654	0.908532	1	1	0	1	0	0	0	0	0	0	0	0
TRINITY_DN120044_c0_g1_i1	0			0.716499	-1.76668	0.000737672	0.00145781	0.817856	0.118434	0.582213	1.13303	0.037856	0.360221	1.33262	0.011238	0.132435	0.807056	0.114817	0.869832	-0.309757	0.578038	1	-0.386907	0.489694	0.994817	1	0	1	0	0	0	0	0	0	0	0	0
TRINITY_DN173723_c3_g9_i1	0			1.96864	-2.39269	5.45244e-06	1.63157e-05	0.81756	0.121465	0.589206	0.605892	0.271687	0.796515	0.694299	0.188339	0.552437	0.499589	0.31468	0.898889	0.660659	0.184436	1	-0.0484181	0.940156	1	1	0	1	0	0	0	0	0	0	0	0	0
TRINITY_DN175451_c6_g1_i2	0			0.467097	-7.60311	0.000145042	0.000329086	0.816962	0.643093	0.967699	-6.78347	0.00178866	0.0612894	-6.36876	0.000540488	0.0181589	5.52791	0.00198676	0.246501	5.66242	0.00172584	0.216063	0.432957	1	1	1	0	1	0	1	1	1	1	0	0	0	1
TRINITY_DN132352_c0_g1_i1	0			1.00948	-2.75202	2.08891e-06	6.78362e-06	0.816535	0.150645	0.642356	0.402085	0.498648	0.91815	0.342142	0.549107	0.844741	0.144326	0.830075	0.991247	0.0865093	0.91068	1	-0.529462	0.377657	0.979026	1	0	1	0	0	0	0	0	0	0	0	0
TRINITY_DN168647_c2_g1_i1	0			0.541557	-2.98657	5.82859e-05	0.000143179	0.815894	0.264268	0.777114	0.055161	0.941879	1	-0.41499	0.543419	0.841405	0.181446	0.818225	0.988756	-0.0431149	0.965625	1	-0.675193	0.359475	0.972465	1	0	1	0	0	0	0	0	0	0	0	0
TRINITY_DN151807_c0_g1_i1	0			-0.0516267	-2.94866	1.53686e-06	5.12994e-06	0.815749	0.154835	0.649925	0.526082	0.380242	0.868937	0.344398	0.558054	0.849365	0.339778	0.6007	0.950107	0.62271	0.323563	1	-0.371166	0.656417	1	1	0	1	0	0	0	0	0	0	0	0	0
TRINITY_DN161296_c2_g4_i10	0			0.967883	-2.67604	0.149793	0.183155	0.815499	0.714433	0.981097	0.739225	0.720029	0.979691	1.99545	0.348495	0.713503	0.486807	0.785925	0.983535	1.23298	0.497443	1	0.807328	0.653835	1	0	0	0	0	0	0	0	0	0	0	0	0
TRINITY_DN170035_c9_g1_i2	0			0.653617	0.60123	0.359936	0.404412	0.815089	0.208847	0.723617	0.879138	0.192633	0.715331	-0.106502	0.860221	0.976086	-0.103739	0.866777	0.9954	0.470246	0.41985	1	0.505886	0.384855	0.979792	0	0	0	0	0	0	0	0	0	0	0	0
TRINITY_DN173696_c0_g1_i1	0			0.761536	-0.110651	0.797968	0.824387	0.814924	0.0618987	0.441411	0.330538	0.475646	0.912201	0.602703	0.166581	0.523129	-0.131221	0.761312	0.978365	0.198543	0.628452	1	0.062821	0.891029	1	0	0	0	0	0	0	0	0	0	0	0	0
TRINITY_DN174745_c0_g1_i2	0			-0.289672	-1.84387	0.00622671	0.010141	0.81476	0.23581	0.752376	-0.579292	0.417597	0.886838	-0.944858	0.152421	0.503707	0.132889	0.858557	0.995263	0.349401	0.607842	1	-1.07601	0.121116	0.777699	0	0	0	0	0	0	0	0	0	0	0	0
TRINITY_DN172383_c0_g1_i1	0			0.635732	-2.02518	0.000414299	0.000859793	0.813878	0.152366	0.646217	1.3208	0.0268599	0.3036	1.09357	0.0547932	0.314084	0.718351	0.198463	0.882191	0.100658	0.899587	1	0.0474181	0.968302	1	1	0	1	0	0	0	0	0	0	0	0	0
TRINITY_DN162198_c2_g1_i1	0			1.25251	1.62465	8.09826e-05	0.000193513	0.813628	0.0467082	0.392285	0.807145	0.059077	0.443147	0.828078	0.0416609	0.273126	-0.340622	0.347316	0.90491	-0.298597	0.407367	1	-0.314842	0.383197	0.979792	1	1	0	0	0	0	0	0	0	0	0	0
TRINITY_DN91146_c0_g1_i1	0			1.51694	-5.63636	1.12358e-11	9.16237e-11	0.813476	0.251078	0.765467	1.25093	0.0908927	0.532769	0.555643	0.433792	0.775084	0.256303	0.895934	0.99823	-0.469336	0.740433	1	0.49493	0.55682	1	1	0	1	0	0	0	0	0	0	0	0	0
TRINITY_DN172340_c0_g1_i1	0			4.46849	-1.24754	2.12874e-05	5.67355e-05	0.813159	0.00681868	0.150671	0.714523	0.0236241	0.282422	0.667681	0.0258037	0.212248	0.169362	0.539866	0.937725	0.144685	0.601734	1	-0.288822	0.296334	0.948683	1	0	1	1	0	0	0	0	0	0	0	0
TRINITY_DN167529_c4_g1_i1	0			1.63923	-1.93636	9.00678e-06	2.58249e-05	0.813015	0.0620693	0.442133	0.374521	0.412831	0.884539	0.423557	0.329761	0.697338	0.477929	0.256553	0.888728	0.394079	0.352517	1	0.109252	0.804413	1	1	0	1	0	0	0	0	0	0	0	0	0
TRINITY_DN164580_c2_g1_i1	0			2.94753	-1.58658	0.000491356	0.00100619	0.812713	0.0813711	0.497193	0.591559	0.224763	0.752541	0.33988	0.466192	0.79517	0.105454	0.811514	0.987725	0.200715	0.642692	1	-0.171321	0.691417	1	1	0	1	0	0	0	0	0	0	0	0	0
TRINITY_DN160071_c0_g1_i3	0			1.79616	1.83503	5.47295e-06	1.63712e-05	0.812073	0.0397826	0.366465	0.130748	0.746923	0.984434	0.0660622	0.874847	0.980925	-0.354426	0.314732	0.898889	0.0301197	0.935832	1	-0.591853	0.0924896	0.704977	1	1	0	0	0	0	0	0	0	0	0	0
TRINITY_DN144971_c0_g1_i1	0			0.615098	-0.950186	0.0538046	0.072205	0.812041	0.104585	0.55305	0.69057	0.183719	0.70191	0.503491	0.313619	0.683332	-0.211007	0.676594	0.965396	-0.110647	0.816872	1	-0.811241	0.0937664	0.709633	0	0	0	0	0	0	0	0	0	0	0	0
TRINITY_DN172999_c1_g1_i8	0			1.3992	5.98895	8.36939e-16	1.27939e-14	0.809808	0.359167	0.850109	-0.66633	0.484194	0.91368	-0.00681567	1	1	-0.215516	0.660097	0.960918	-0.039699	0.935596	1	-0.209162	0.671071	1	1	1	0	0	0	0	0	0	0	0	0	0
TRINITY_DN125954_c1_g1_i1	0			0.774016	-0.981724	0.0126366	0.0192426	0.80969	0.0390928	0.363767	0.0894962	0.838234	0.997364	0.319552	0.42479	0.76854	0.616956	0.10096	0.867277	0.517811	0.175402	1	0.376575	0.317039	0.959811	0	0	0	0	0	0	0	0	0	0	0	0
TRINITY_DN165498_c3_g2_i2	0			-0.0295748	-2.47011	0.00387739	0.00658763	0.808861	0.353999	0.847385	0.316546	0.724398	0.980349	0.894402	0.306499	0.677189	0.158488	0.887454	0.99818	-0.25865	0.781585	1	0.391755	0.6771	1	1	0	1	0	0	0	0	0	0	0	0	0
TRINITY_DN173593_c5_g2_i5	0			5.00854	-4.08796	3.13141e-18	6.52728e-17	0.808308	0.0699228	0.464129	0.661238	0.156356	0.660608	0.725504	0.103255	0.423695	0.191188	0.648848	0.95835	0.335574	0.421145	1	-0.389125	0.353651	0.970843	1	0	1	0	0	0	0	0	0	0	0	0
TRINITY_DN168925_c4_g2_i1	0			0.937138	7.67519	9.70277e-13	9.35915e-12	0.806681	0.765766	0.989874	0.274997	1	1	0.302845	0.982758	1	-0.271039	0.656787	0.960034	0.212109	0.728537	1	0.522974	0.390294	0.981292	1	1	0	0	0	0	0	0	0	0	0	0
TRINITY_DN154371_c0_g1_i1	0			0.592661	-1.73495	0.00249413	0.00441527	0.804156	0.166105	0.669575	0.111378	0.858925	1	0.579778	0.318483	0.687803	-0.215349	0.722175	0.972875	-0.206433	0.737848	1	0.00337293	1	1	1	0	1	0	0	0	0	0	0	0	0	0
TRINITY_DN169403_c3_g4_i3	0			1.38507	-1.5397	0.0170254	0.025254	0.803831	0.230389	0.747425	-0.582042	0.407882	0.882178	0.46648	0.48636	0.808166	0.468227	0.446173	0.918793	0.46987	0.445034	1	-1.0372	0.0976024	0.722226	0	0	0	0	0	0	0	0	0	0	0	0
TRINITY_DN136463_c0_g1_i1	0			0.422256	-0.424918	0.353589	0.398022	0.803104	0.0810996	0.49663	0.8382	0.0805136	0.50753	0.652519	0.154698	0.507316	0.288975	0.517478	0.934775	0.295853	0.504818	1	-0.0756288	0.869929	1	0	0	0	0	0	0	0	0	0	0	0	0
TRINITY_DN149217_c0_g2_i1	0			2.84936	9.54272	1.00938e-41	1.44668e-39	0.802466	0.659331	0.970132	-3.22636	0.265664	0.791717	-0.942696	0.744558	0.934727	-0.627325	0.0904611	0.857449	-0.248241	0.501999	1	-0.505127	0.172073	0.863357	1	1	0	0	0	0	0	0	0	0	0	0
TRINITY_DN135582_c0_g1_i1	0			1.60497	5.09442	2.32104e-14	2.87871e-13	0.80027	0.207021	0.721461	0.978907	0.125287	0.611271	0.975676	0.104211	0.425294	-1.00728	0.0383189	0.789331	-0.219222	0.6501	1	-0.112628	0.815834	1	1	1	0	0	0	0	0	0	0	0	0	0
TRINITY_DN177626_c0_g1_i1	0			0.782339	0.334106	0.41396	0.458859	0.800177	0.0477901	0.394574	0.244758	0.566299	0.941276	0.491766	0.218895	0.589449	-0.3949	0.29467	0.894343	0.0876046	0.827321	1	-0.304241	0.41926	0.987332	0	0	0	0	0	0	0	0	0	0	0	0
TRINITY_DN169077_c7_g1_i1	0			2.78767	-9.59375	1.74487e-10	1.17314e-09	0.799997	0.491464	0.913274	-7.71984	8.05008e-07	0.0001514	-7.62921	2.0211e-08	4.49224e-06	6.03369	6.91962e-06	0.00586953	6.4734	2.1453e-06	0.00397428	-0.0267639	1	1	1	0	1	0	1	1	1	1	0	0	0	1
TRINITY_DN173725_c0_g1_i1	0			0.444727	2.82752	8.23184e-07	2.89441e-06	0.799684	0.146876	0.637028	-0.166031	0.807563	0.994742	-0.163439	0.791475	0.95281	-0.372701	0.426786	0.916032	-0.78018	0.0995232	1	-1.34718	0.0046023	0.127868	1	1	0	0	0	0	0	0	1	0	0	0
TRINITY_DN158460_c0_g1_i4	0			0.406773	3.26182	0.00105498	0.00201634	0.798638	0.429133	0.885854	-0.431499	0.675796	0.968046	0.684419	0.487238	0.808768	-0.316554	0.691566	0.968547	-0.00521503	1	1	-0.130981	0.868984	1	1	1	0	0	0	0	0	0	0	0	0	0
TRINITY_DN169910_c1_g6_i1	0			0.00385713	-3.80094	6.72616e-08	2.88302e-07	0.797428	0.210937	0.726377	0.563405	0.395237	0.876669	0.844555	0.185944	0.549256	1.5454	0.0275356	0.721484	1.10115	0.155107	1	0.237718	0.815631	1	1	0	1	0	0	0	0	0	0	0	0	0
TRINITY_DN159169_c0_g1_i1	0			1.52615	-1.73058	0.000688533	0.00136772	0.797222	0.120651	0.58734	0.676501	0.208937	0.735019	0.869209	0.0913152	0.40185	0.292244	0.548723	0.939437	0.258578	0.603695	1	0.285299	0.563487	1	1	0	1	0	0	0	0	0	0	0	0	0
TRINITY_DN163289_c2_g3_i1	0			-0.162123	-2.99803	4.53276e-05	0.000113583	0.796685	0.247896	0.763056	0.697233	0.332514	0.838537	1.2155	0.0790638	0.377298	0.71665	0.377753	0.909465	1.38742	0.0584558	1	1.57243	0.0323053	0.426808	1	0	1	0	0	0	0	0	0	0	0	0
TRINITY_DN240283_c0_g1_i1	0			1.03747	-0.559483	0.176085	0.212121	0.79572	0.0562775	0.422781	0.574288	0.187225	0.70673	0.49385	0.234909	0.606744	-0.17129	0.67733	0.965495	0.236177	0.550771	1	-0.175097	0.663163	1	0	0	0	0	0	0	0	0	0	0	0	0
TRINITY_DN159496_c1_g1_i4	0			0.186693	-1.83521	0.00592915	0.00969698	0.792368	0.238226	0.754141	0.27863	0.699761	0.975007	0.569616	0.402041	0.752688	0.174106	0.828802	0.991247	1.29444	0.0438132	1	0.688851	0.283079	0.942489	1	0	1	0	0	0	0	0	0	0	0	0
TRINITY_DN162640_c1_g3_i2	0			0.482258	-0.878222	0.0784025	0.101708	0.791545	0.113441	0.571316	1.15119	0.0283479	0.31174	1.38413	0.00607998	0.0916939	-0.0278275	0.975332	1	0.05668	0.926087	1	0.910291	0.0506123	0.54148	0	0	0	0	0	1	0	0	0	0	0	0
TRINITY_DN170295_c6_g2_i1	0			0.858397	0.361684	0.362045	0.406593	0.789542	0.0426972	0.37644	0.460205	0.26383	0.790272	0.294712	0.460184	0.791488	-0.0155778	0.978123	1	0.0730139	0.847277	1	-0.174454	0.636522	1	0	0	0	0	0	0	0	0	0	0	0	0
TRINITY_DN175828_c4_g6_i1	0			3.03949	-4.29885	6.17884e-11	4.46484e-10	0.788659	0.205895	0.719628	-1.81376	0.0065078	0.137724	-1.61873	0.00678201	0.0979277	2.08626	0.00040831	0.0993482	2.223	0.000185509	0.0575409	0.705336	0.22499	0.915135	1	0	1	0	1	1	1	1	0	0	0	1
TRINITY_DN172454_c1_g2_i1	0			-0.401014	-0.705194	0.515157	0.558928	0.788255	0.503828	0.91843	0.499748	0.675047	0.967739	1.88311	0.10841	0.432556	0.762644	0.460099	0.92102	-0.0931868	0.957493	1	-0.76256	0.465491	0.990408	0	0	0	0	0	0	0	0	0	0	0	0
TRINITY_DN176863_c2_g4_i1	0			8.44253	-3.04601	3.61481e-13	3.71436e-12	0.786909	0.058474	0.431001	0.463297	0.286405	0.806951	0.576497	0.164206	0.520208	0.628413	0.0955023	0.861989	0.0744488	0.84322	1	-0.259624	0.489952	0.994817	1	0	1	0	0	0	0	0	0	0	0	0
TRINITY_DN175864_c2_g4_i1	0			0.621094	5.40364	3.90283e-16	6.24632e-15	0.786221	0.300027	0.806669	0.14573	0.849069	0.998605	-0.154535	1	1	0.336447	0.4366	0.91764	0.0576238	0.898331	1	0.164158	0.70467	1	1	1	0	0	0	0	0	0	0	0	0	0
TRINITY_DN174744_c1_g6_i2	0			1.701	1.7604	1.3653e-05	3.77559e-05	0.785735	0.0473695	0.393526	0.694368	0.0944211	0.541761	0.71034	0.0718846	0.359804	-0.124021	0.726817	0.973469	-0.204799	0.5644	1	-0.378837	0.284049	0.942659	1	1	0	0	0	0	0	0	0	0	0	0
TRINITY_DN169242_c3_g6_i1	0			2.13958	4.27574	7.10079e-14	8.19598e-13	0.785655	0.143587	0.631471	0.406092	0.50451	0.920198	-0.164653	0.769129	0.944265	-0.201105	0.639846	0.957831	0.0677365	0.875875	1	0.409382	0.338854	0.96769	1	1	0	0	0	0	0	0	0	0	0	0
TRINITY_DN175669_c1_g6_i1	0			0.284544	1.51939	0.0204057	0.0298128	0.784836	0.23768	0.753907	0.645805	0.353053	0.852001	-0.713769	0.265887	0.639265	0.284755	0.616757	0.953025	0.0184953	0.979897	1	1.30886	0.0205682	0.333301	0	0	0	0	0	0	0	0	0	0	0	0
TRINITY_DN134536_c0_g1_i1	0			0.632403	-1.30702	0.00792643	0.0126139	0.784433	0.115781	0.577295	-0.155214	0.77053	0.988823	-0.357364	0.461372	0.792227	-0.0407859	0.948164	1	-0.159703	0.744242	1	-0.270402	0.574576	1	0	0	0	0	0	0	0	0	0	0	0	0
TRINITY_DN144210_c0_g2_i1	0			2.91266	-1.83086	9.79848e-05	0.000230184	0.784227	0.100872	0.544546	1.48331	0.00345016	0.0925176	1.24721	0.00986974	0.12205	0.372722	0.397457	0.912412	0.0524375	0.911852	1	-0.0406665	0.938312	1	1	0	1	0	1	1	0	0	0	0	0	0
TRINITY_DN174671_c0_g1_i8	0			1.02713	-4.48215	2.56256e-09	1.41017e-08	0.783365	0.252163	0.766483	0.157366	0.826712	0.995643	0.274816	0.698602	0.9161	1.01732	0.164865	0.877391	0.253121	0.74805	1	1.13162	0.108838	0.750083	1	0	1	0	0	0	0	0	0	0	0	0
TRINITY_DN166293_c4_g1_i5	0			4.27688	-1.96439	5.66825e-09	2.93723e-08	0.782369	0.0222689	0.279434	0.493665	0.168712	0.67769	0.46262	0.174381	0.533273	0.118174	0.709333	0.970352	-0.0341833	0.916986	1	-0.0900636	0.778475	1	1	0	1	0	0	0	0	0	0	0	0	0
TRINITY_DN165194_c1_g1_i1	0			2.3485	-0.926012	0.00779747	0.0124307	0.7817	0.0275474	0.310806	0.632714	0.0902408	0.530894	0.448648	0.203773	0.571095	0.0362999	0.921014	1	0.191963	0.565959	1	-0.410399	0.218516	0.910151	0	0	0	0	0	0	0	0	0	0	0	0
TRINITY_DN173243_c4_g5_i4	0			1.8666	-2.87853	2.16614e-08	1.01184e-07	0.780443	0.120702	0.587349	0.526902	0.315103	0.828185	0.804594	0.109314	0.434294	0.473409	0.33158	0.902116	0.675238	0.16966	1	0.34894	0.494719	0.995308	1	0	1	0	0	0	0	0	0	0	0	0
TRINITY_DN169060_c4_g1_i3	0			1.49278	-2.89226	9.90022e-06	2.81555e-05	0.78017	0.230064	0.747118	0.4582	0.498323	0.91815	0.158326	0.819934	0.962965	0.946323	0.121226	0.87043	0.688942	0.274167	1	-0.222601	0.742747	1	1	0	1	0	0	0	0	0	0	0	0	0
TRINITY_DN135869_c0_g1_i1	0			2.55949	-1.14266	0.00486638	0.00810328	0.77968	0.0605195	0.437353	-0.248184	0.572134	0.942999	-0.442199	0.27147	0.644028	-0.11612	0.766719	0.979624	0.193046	0.618548	1	-0.472482	0.218988	0.910596	1	0	1	0	0	0	0	0	0	0	0	0
TRINITY_DN172290_c0_g3_i1	0			1.68168	-0.419601	0.264262	0.306254	0.779323	0.0431691	0.377902	0.917583	0.0231117	0.280063	0.44663	0.245871	0.618829	-0.108752	0.768247	0.979762	0.033419	0.937697	1	-0.149612	0.683258	1	0	0	0	0	0	0	0	0	0	0	0	0
TRINITY_DN167297_c2_g2_i1	0			-0.0505395	-0.407781	0.672192	0.708518	0.779233	0.445019	0.893807	0.557133	0.593872	0.950495	1.76502	0.088982	0.397163	0.680282	0.455706	0.920175	-0.276839	0.772681	1	-0.244101	0.804319	1	0	0	0	0	0	0	0	0	0	0	0	0
TRINITY_DN141246_c0_g1_i1	0			3.15637	-12.4917	1.88927e-08	8.93352e-08	0.778571	0.61193	0.958489	-0.989624	0.511579	0.923234	-0.380887	0.748679	0.936216	9.98653	1.89831e-06	0.00207635	10.5242	6.75708e-07	0.00234043	10.0613	1.6425e-06	0.000203181	1	0	1	0	0	0	1	1	1	0	0	1
TRINITY_DN175772_c0_g4_i3	0			0.0503723	4.52189	0.00946183	0.0148101	0.777311	0.658832	0.970129	-5.61156	0.0287354	0.313244	-5.64484	0.0079302	0.107593	-1.12265	0.389271	0.910518	0.28844	0.82438	1	-5.63386	0.000372874	0.0196927	0	0	0	0	0	1	0	0	1	0	0	0
TRINITY_DN172339_c6_g2_i1	0			1.21245	-1.56227	0.00151407	0.00280066	0.775435	0.121473	0.589206	-0.0262433	0.966153	1	0.122057	0.821063	0.963302	0.293951	0.528944	0.935892	0.083909	0.885968	1	-0.268518	0.575269	1	1	0	1	0	0	0	0	0	0	0	0	0
TRINITY_DN172551_c0_g1_i1	0			1.33353	2.41154	1.09683e-05	3.09013e-05	0.77496	0.144746	0.633952	-0.18229	0.760048	0.986468	0.231361	0.685354	0.910702	-0.237006	0.610579	0.951522	0.0174201	0.974033	1	-0.162941	0.723948	1	1	1	0	0	0	0	0	0	0	0	0	0
TRINITY_DN176282_c5_g1_i5	0			0.315822	-0.520357	0.323471	0.367373	0.773048	0.141883	0.629088	0.281121	0.610359	0.954154	-0.0964767	0.842337	0.971823	0.113626	0.832447	0.991796	-0.208185	0.691996	1	0.310307	0.533051	1	0	0	0	0	0	0	0	0	0	0	0	0
TRINITY_DN167574_c2_g2_i1	0			0.191766	-0.556649	0.238486	0.279246	0.772393	0.102304	0.547604	-0.0904665	0.872702	1	0.715676	0.13071	0.471009	-0.246009	0.601166	0.950168	0.494906	0.263863	1	-0.455084	0.322444	0.960923	0	0	0	0	0	0	0	0	0	0	0	0
TRINITY_DN168033_c6_g1_i1	0			0.994376	-0.835076	0.085008	0.109481	0.772248	0.120938	0.58805	0.0208832	0.977318	1	0.243739	0.633199	0.887363	0.567467	0.221506	0.887043	0.438718	0.3481	1	1.05211	0.0226059	0.353484	0	0	0	0	0	0	0	0	0	0	0	0
TRINITY_DN155999_c0_g1_i2	0			3.53776	-2.06956	4.36167e-08	1.93457e-07	0.771047	0.0429047	0.377256	0.730842	0.0675851	0.472595	0.720713	0.0581683	0.324488	0.445603	0.206054	0.882322	0.670149	0.0587805	1	0.164874	0.64303	1	1	0	1	0	0	0	0	0	0	0	0	0
TRINITY_DN127209_c0_g1_i1	0			0.184321	-0.910695	0.114875	0.144185	0.770754	0.192193	0.703744	0.256935	0.678488	0.968924	0.150685	0.806208	0.957558	-0.246547	0.659408	0.96077	-0.135411	0.806779	1	-0.194642	0.744877	1	0	0	0	0	0	0	0	0	0	0	0	0
TRINITY_DN167637_c0_g1_i1	0			3.67013	-1.107	0.000698754	0.00138643	0.770685	0.0212178	0.272948	0.413457	0.238217	0.764871	-0.266779	0.410601	0.758498	0.178975	0.561225	0.941544	0.166144	0.591117	1	-0.219041	0.478503	0.992935	1	0	1	0	0	0	0	0	0	0	0	0
TRINITY_DN172568_c4_g2_i1	0			1.57276	-0.4706	0.266336	0.308374	0.770444	0.0752043	0.479498	0.394553	0.387448	0.872562	0.126888	0.783408	0.949689	0.216581	0.589723	0.947494	0.380515	0.344032	1	0.165716	0.687184	1	0	0	0	0	0	0	0	0	0	0	0	0
TRINITY_DN155649_c0_g1_i5	0			0.452029	2.13466	0.00147534	0.00273511	0.769804	0.241289	0.757891	-1.36817	0.0630981	0.458008	-1.25386	0.0525725	0.307807	-0.325893	0.569776	0.943303	-0.207017	0.720338	1	-1.31194	0.0240207	0.36558	1	1	0	0	0	0	0	0	0	0	0	0
TRINITY_DN169684_c4_g1_i1	0			0.815873	-1.26963	0.0378024	0.0522938	0.768988	0.220055	0.737843	0.0495255	0.942488	1	0.224977	0.730876	0.929962	-0.128422	0.851083	0.994963	-0.0335384	0.97269	1	-0.2766	0.642202	1	0	0	0	0	0	0	0	0	0	0	0	0
TRINITY_DN170383_c9_g6_i4	0			-0.0128432	-1.67568	0.00442887	0.00743554	0.767988	0.190392	0.701422	0.381489	0.52841	0.927876	0.244169	0.681532	0.909158	0.362902	0.547527	0.939108	0.245177	0.704283	1	-0.311675	0.614435	1	1	0	1	0	0	0	0	0	0	0	0	0
TRINITY_DN169500_c2_g2_i20	0			-0.774248	-0.583714	0.5728	0.614196	0.767944	0.44521	0.893807	2.74693	0.00878914	0.163597	2.72404	0.00767949	0.105623	-0.0106133	1	1	-0.274431	0.832623	1	1.73548	0.0568189	0.571015	0	0	0	0	1	1	0	0	0	0	0	0
TRINITY_DN177177_c17_g3_i1	0			1.35405	-1.02622	0.0181841	0.0268339	0.767309	0.0794295	0.491581	0.344791	0.451172	0.903411	0.390929	0.372087	0.730639	0.376951	0.369355	0.908675	0.296695	0.478798	1	-0.00875818	1	1	0	0	0	0	0	0	0	0	0	0	0	0
TRINITY_DN105121_c0_g1_i2	0			1.2301	-4.21433	1.36206e-10	9.32665e-10	0.766263	0.204293	0.717797	0.0751023	0.90828	1	0.525076	0.38523	0.740974	1.11968	0.0763355	0.851212	1.11904	0.0766385	1	-0.227509	0.824989	1	1	0	1	0	0	0	0	0	0	0	0	0
TRINITY_DN162066_c0_g1_i1	0			-0.120585	-2.06332	0.00226826	0.004052	0.766036	0.259611	0.773344	0.490898	0.484296	0.91368	0.467284	0.495055	0.814092	0.516958	0.441721	0.917923	1.23428	0.0593718	1	1.03899	0.113728	0.761673	1	0	1	0	0	0	0	0	0	0	0	0
TRINITY_DN167408_c3_g2_i2	0			0.56257	-1.31497	0.0125987	0.0191892	0.765476	0.150305	0.641733	0.880278	0.112438	0.582935	0.881879	0.0973824	0.413065	0.14462	0.782117	0.982557	0.250158	0.639421	1	0.168822	0.750631	1	0	0	0	0	0	0	0	0	0	0	0	0
TRINITY_DN163965_c7_g1_i1	0			5.36889	-3.27022	9.54258e-12	7.89466e-11	0.764506	0.105267	0.554117	1.2432	0.0126698	0.200918	1.34187	0.00512198	0.0823877	1.06263	0.0142427	0.591494	0.293679	0.497133	1	0.178937	0.679148	1	1	0	1	0	0	1	0	0	0	0	0	0
TRINITY_DN176466_c0_g2_i4	0			0.0437526	-0.959811	0.127699	0.158552	0.764178	0.234424	0.751414	1.12245	0.0915176	0.534146	0.854727	0.181632	0.543419	0.743198	0.219525	0.887006	0.540358	0.379902	1	0.0476023	0.975875	1	0	0	0	0	0	0	0	0	0	0	0	0
TRINITY_DN139305_c1_g1_i1	0			1.35114	-0.726955	0.0667001	0.0878345	0.763681	0.0582832	0.430507	0.451524	0.28585	0.806261	0.792776	0.0491978	0.297569	0.392872	0.301822	0.895363	0.0334893	0.949461	1	-0.0144289	0.988032	1	0	0	0	0	0	0	0	0	0	0	0	0
TRINITY_DN175432_c0_g3_i2	0			3.20572	-2.91047	3.11895e-09	1.69149e-08	0.763371	0.116404	0.578265	-0.432952	0.394966	0.876669	0.490318	0.312496	0.68232	0.598619	0.183921	0.881447	0.584914	0.19607	1	-0.184965	0.694401	1	1	0	1	0	0	0	0	0	0	0	0	0
TRINITY_DN174742_c3_g1_i2	0			5.20494	-2.524	2.30024e-09	1.27408e-08	0.762892	0.0729903	0.473123	-0.127304	0.77463	0.989773	0.181055	0.673677	0.906337	0.239546	0.536665	0.93761	0.475126	0.220526	1	-0.256626	0.508764	0.998683	1	0	1	0	0	0	0	0	0	0	0	0
TRINITY_DN163544_c1_g2_i1	0			0.429015	0.0415015	0.942998	0.953552	0.760834	0.131202	0.609346	0.720215	0.168552	0.67769	0.744424	0.137992	0.481507	-0.278124	0.556147	0.940831	0.0656033	0.905292	1	-0.27738	0.547084	1	0	0	0	0	0	0	0	0	0	0	0	0
TRINITY_DN73975_c0_g1_i1	0			1.38566	-0.00487477	0.994513	0.997922	0.760764	0.0449658	0.385815	0.66614	0.0957777	0.545494	0.588052	0.122852	0.457097	-0.0928801	0.803926	0.985683	0.142143	0.692445	1	-0.100491	0.784351	1	0	0	0	0	0	0	0	0	0	0	0	0
TRINITY_DN176185_c7_g2_i1	0			6.51075	5.74754	2.79348e-35	2.7384e-33	0.760741	0.0415727	0.371917	-0.0938841	0.813225	0.995643	-0.192973	0.594802	0.868667	-0.209153	0.526875	0.93549	-0.179441	0.587219	1	-0.230884	0.484863	0.994269	1	1	0	0	0	0	0	0	0	0	0	0
TRINITY_DN144752_c0_g1_i2	0			1.04787	-1.52774	0.00192014	0.00348327	0.759214	0.126066	0.599176	0.491527	0.341995	0.844272	0.602751	0.223706	0.594395	0.353945	0.460227	0.92102	0.109443	0.839622	1	0.16196	0.74333	1	1	0	1	0	0	0	0	0	0	0	0	0
TRINITY_DN176881_c2_g3_i2	0			0.838678	-1.65921	0.00360983	0.00617038	0.75846	0.193559	0.70513	0.411515	0.497055	0.918097	0.295802	0.616637	0.880076	0.0683612	0.929559	1	0.318407	0.572184	1	-0.0860943	0.893669	1	1	0	1	0	0	0	0	0	0	0	0	0
TRINITY_DN174300_c0_g1_i3	0			0.344275	-1.73415	0.00105551	0.00201725	0.758253	0.147363	0.637743	0.324973	0.558579	0.938762	0.340761	0.523574	0.830098	0.0431782	0.972004	1	0.368361	0.49316	1	0.00967907	1	1	1	0	1	0	0	0	0	0	0	0	0	0
TRINITY_DN338954_c0_g1_i2	0			-1.02294	-3.61841	0.206423	0.245038	0.758232	0.820404	0.998273	4.76492	0.0280212	0.310166	6.29947	0.00530166	0.0841383	0	1	1	-5.12548e-15	1	1	1.73248	1	1	0	0	0	0	0	1	0	0	0	0	0	0
TRINITY_DN175033_c5_g17_i1	0			2.08836	-1.81964	7.51914e-05	0.000180818	0.758118	0.102219	0.547604	1.23166	0.0116895	0.193032	1.19551	0.0105778	0.127215	0.562872	0.201755	0.882191	0.464279	0.288909	1	0.642926	0.141201	0.818081	1	0	1	0	0	0	0	0	0	0	0	0
TRINITY_DN177089_c26_g2_i1	0			5.78651	13.5701	2.78529e-78	1.5682e-75	0.754823	0.594591	0.953316	-0.196672	1	1	-0.631022	1	1	-0.499567	0.125179	0.87043	-0.348594	0.284053	1	-0.804839	0.0138609	0.265003	1	1	0	0	0	0	0	0	0	0	0	0
TRINITY_DN152262_c0_g1_i1	0			1.38187	0.267422	0.471466	0.516078	0.753899	0.0389323	0.363066	0.766494	0.0450713	0.391094	0.790028	0.0301523	0.230844	-0.296447	0.379355	0.909465	-0.0559629	0.871944	1	-0.048044	0.897821	1	0	0	0	0	0	0	0	0	0	0	0	0
TRINITY_DN119938_c1_g1_i1	0			1.45236	1.7436	0.000465021	0.000956506	0.753256	0.122258	0.591305	0.074016	0.900479	1	0.527836	0.282112	0.655244	-0.209327	0.632612	0.956281	0.011235	0.983178	1	0.0214207	0.964958	1	1	1	0	0	0	0	0	0	0	0	0	0
TRINITY_DN306098_c0_g1_i1	0			1.55694	-1.08676	0.024127	0.0347102	0.750306	0.128954	0.605342	0.749793	0.147623	0.647442	0.733762	0.137693	0.481092	0.590004	0.199866	0.882191	0.576969	0.207496	1	0.413178	0.368054	0.974948	0	0	0	0	0	0	0	0	0	0	0	0
TRINITY_DN168913_c6_g1_i4	0			1.63182	-2.87203	1.61644e-06	5.36585e-06	0.75003	0.20465	0.718216	0.0388755	0.950157	1	0.604205	0.307241	0.677885	1.15098	0.0404763	0.794942	1.356	0.0158849	0.710701	1.56524	0.00535473	0.142146	1	0	1	0	0	0	0	0	1	0	0	0
TRINITY_DN176556_c7_g5_i3	0			0.359926	-1.54948	0.00130222	0.00244139	0.749053	0.119471	0.585149	0.141348	0.784235	0.991218	0.222503	0.650423	0.894787	0.59838	0.203673	0.882191	0.562326	0.238301	1	0.201023	0.70239	1	1	0	1	0	0	0	0	0	0	0	0	0
TRINITY_DN162070_c9_g3_i1	0			1.60001	-2.28547	6.71664e-06	1.97531e-05	0.747895	0.140844	0.626971	-0.00707372	0.993419	1	0.126211	0.814978	0.961362	0.571941	0.232749	0.887408	0.0589515	0.919502	1	-0.0848545	0.875068	1	1	0	1	0	0	0	0	0	0	0	0	0
TRINITY_DN176324_c3_g10_i1	0			1.38085	-4.13733	1.03338e-10	7.19936e-10	0.747445	0.209613	0.724489	-0.624893	0.314161	0.827737	-0.850416	0.133584	0.475335	1.44162	0.0160386	0.616109	1.02695	0.0889225	1	0.189305	0.787075	1	1	0	1	0	0	0	0	0	0	0	0	0
TRINITY_DN172029_c1_g1_i1	0			3.65817	-0.0742879	0.826038	0.849649	0.74729	0.0395401	0.365563	-0.353275	0.353944	0.852491	-0.115585	0.736442	0.932082	-0.220411	0.504733	0.933012	-0.199023	0.547816	1	-0.324781	0.325347	0.961885	0	0	0	0	0	0	0	0	0	0	0	0
TRINITY_DN107784_c0_g2_i1	0			0.983356	-0.821493	0.0949425	0.121164	0.747145	0.137426	0.620976	-0.0668833	0.906923	1	-0.151928	0.750091	0.937112	0.163749	0.725176	0.972974	0.300483	0.521806	1	-1.22649	0.0110806	0.23009	0	0	0	0	0	0	0	0	0	0	0	0
TRINITY_DN163616_c0_g1_i3	0			0.733539	1.01863	0.0533836	0.0716841	0.746954	0.155012	0.649949	-0.173125	0.753796	0.985391	0.764816	0.149833	0.499366	-0.0701105	0.887678	0.998196	-0.161064	0.734871	1	-0.844085	0.0753025	0.647231	0	0	0	0	0	0	0	0	0	0	0	0
TRINITY_DN168828_c8_g1_i1	0			2.86783	-2.81178	7.20179e-10	4.37625e-09	0.745738	0.0973708	0.536469	0.404793	0.389089	0.87356	0.272868	0.545765	0.842663	0.442532	0.297342	0.894343	-0.00295592	1	1	0.205185	0.633698	1	1	0	1	0	0	0	0	0	0	0	0	0
TRINITY_DN166697_c0_g1_i2	0			2.15339	5.64657	5.45895e-13	5.46869e-12	0.745476	0.276759	0.787717	-0.171321	0.934457	1	-1.62837	0.049611	0.298978	-0.312149	0.569535	0.943303	0.0287622	0.959241	1	0.210382	0.701339	1	1	1	0	0	0	0	0	0	0	0	0	0
TRINITY_DN177010_c34_g6_i1	0			1.16914	-1.38288	0.00616036	0.0100396	0.744768	0.145835	0.635126	0.763548	0.155241	0.658948	0.566426	0.268848	0.642317	0.245666	0.6069	0.951212	0.165681	0.734722	1	0.271341	0.577043	1	0	0	0	0	0	0	0	0	0	0	0	0
TRINITY_DN345906_c0_g1_i1	0			-0.103991	-1.60264	0.00598297	0.00977578	0.744514	0.195556	0.708083	0.520412	0.38079	0.869366	-0.441156	0.436787	0.7768	1.4785	0.00770349	0.471206	1.06573	0.0588824	1	0.796544	0.152061	0.838375	1	0	1	0	0	0	1	0	0	0	0	0
TRINITY_DN129991_c0_g1_i1	0			3.89562	-2.56294	5.63332e-12	4.84167e-11	0.744098	0.0444943	0.383602	0.492799	0.204196	0.728576	0.427259	0.246924	0.619456	0.594698	0.0849153	0.855203	0.337866	0.331304	1	0.107494	0.758281	1	1	0	1	0	0	0	0	0	0	0	0	0
TRINITY_DN166790_c0_g6_i2	0			2.51222	1.9212	5.40734e-06	1.61933e-05	0.742879	0.0699272	0.464129	0.0955178	0.827541	0.995643	0.236603	0.566343	0.853464	-0.304373	0.404735	0.912826	-0.115289	0.754131	1	-0.143698	0.69431	1	1	1	0	0	0	0	0	0	0	0	0	0
TRINITY_DN177065_c9_g1_i1	0			-0.529735	-4.51232	1.01425e-10	7.08034e-10	0.742557	0.197124	0.710236	-0.29508	0.638522	0.960835	-0.611898	0.272584	0.645345	0.949048	0.249722	0.888162	-0.21301	1	1	-2.00725	0.108758	0.750004	1	0	1	0	0	0	0	0	0	0	0	0
TRINITY_DN165806_c7_g3_i3	0			3.36343	-0.708732	0.0747313	0.0974076	0.741428	0.072132	0.470131	-0.473419	0.272952	0.79765	0.00884769	0.995971	1	0.267368	0.476468	0.924279	-0.0375142	0.922968	1	0.0673101	0.859533	1	0	0	0	0	0	0	0	0	0	0	0	0
TRINITY_DN166255_c8_g1_i1	0			0.355904	-0.636105	0.254639	0.2962	0.740337	0.205953	0.719711	0.755395	0.214709	0.74193	0.496727	0.398475	0.750333	0.357018	0.513536	0.934252	0.235551	0.678828	1	0.351169	0.530032	1	0	0	0	0	0	0	0	0	0	0	0	0
TRINITY_DN162743_c1_g3_i1	0			0.147005	3.04628	1.00944e-07	4.18601e-07	0.739673	0.190088	0.700855	0.762343	0.205531	0.731395	-0.218051	0.730968	0.930019	-0.532142	0.245305	0.888123	-0.0840922	0.859788	1	-0.889026	0.0513775	0.545241	1	1	0	0	0	0	0	0	0	0	0	0
TRINITY_DN153011_c0_g1_i1	0			0.295316	-2.86902	0.000361763	0.000760485	0.739547	0.354524	0.847808	0.722483	0.3821	0.870001	0.807137	0.31057	0.680866	0.690028	0.387808	0.910516	-0.100051	0.907075	1	-0.0343097	1	1	1	0	1	0	0	0	0	0	0	0	0	0
TRINITY_DN166021_c6_g14_i1	0			3.19976	0.821621	0.0118794	0.0181936	0.738439	0.0232891	0.285925	0.602886	0.0783327	0.50271	0.373486	0.249895	0.622138	-0.297349	0.315298	0.898955	-0.0872264	0.769576	1	-0.233806	0.429394	0.988163	0	0	0	0	0	0	0	0	0	0	0	0
TRINITY_DN165596_c1_g1_i3	0			0.361245	-1.31023	0.0495165	0.0669672	0.73811	0.28696	0.794289	-1.6958	0.0240174	0.284903	-1.45266	0.0292469	0.227006	0.0610012	0.944499	1	0.841855	0.183847	1	0.102267	0.881964	1	0	0	0	0	0	0	0	0	0	0	0	0
TRINITY_DN170193_c1_g1_i1	0			3.19518	-2.45024	2.01357e-10	1.33993e-09	0.737686	0.0534708	0.415724	0.912096	0.0233458	0.281423	0.946307	0.0136486	0.147387	0.760057	0.0348617	0.770888	0.671415	0.0645025	1	0.383844	0.287891	0.945165	1	0	1	0	0	0	0	0	0	0	0	0
TRINITY_DN153542_c0_g1_i1	0			0.0126546	-2.59896	0.00372373	0.00634863	0.737633	0.419568	0.881765	-0.432932	0.643229	0.961883	-1.06923	0.209973	0.578846	0.868144	0.314304	0.898889	0.370876	0.683411	1	0.722827	0.407037	0.985215	1	0	1	0	0	0	0	0	0	0	0	0
TRINITY_DN175194_c0_g1_i4	0			0.371111	7.27694	9.27904e-13	8.97542e-12	0.736856	0.762799	0.989391	0.551831	1	1	1.03581	0.450599	0.78534	-0.618925	0.295971	0.894343	0.231315	0.698967	1	-0.486073	0.411622	0.9863	1	1	0	0	0	0	0	0	0	0	0	0
TRINITY_DN169030_c2_g1_i2	0			5.35766	-3.84616	2.33308e-15	3.36475e-14	0.736819	0.114399	0.573955	0.367311	0.450733	0.903411	0.362683	0.43708	0.777024	0.780185	0.0685261	0.840891	0.19962	0.642895	1	0.0741868	0.864807	1	1	0	1	0	0	0	0	0	0	0	0	0
TRINITY_DN176185_c7_g1_i1	0			5.62593	4.01476	2.80075e-18	5.86745e-17	0.735607	0.0666972	0.455152	-0.0379673	0.931421	1	-0.137274	0.719933	0.925272	-0.300559	0.403172	0.912412	-0.219234	0.541954	1	-0.259079	0.471036	0.99165	1	1	0	0	0	0	0	0	0	0	0	0
TRINITY_DN46632_c0_g2_i1	0			0.378939	-0.0843256	0.836441	0.858988	0.73515	0.0790121	0.490524	0.477949	0.286676	0.807197	0.427055	0.314441	0.684155	-0.103913	0.800709	0.985567	-0.307593	0.446294	1	-0.0117493	1	1	0	0	0	0	0	0	0	0	0	0	0	0
TRINITY_DN120638_c0_g1_i1	0			2.50877	-0.842476	0.0185408	0.0273224	0.734705	0.0438448	0.380716	0.602106	0.116057	0.59173	0.776065	0.033187	0.242888	0.29345	0.38665	0.910378	0.120223	0.730842	1	0.194859	0.567674	1	0	0	0	0	0	0	0	0	0	0	0	0
TRINITY_DN174052_c0_g1_i11	0			5.34958	-2.02734	9.56607e-05	0.000225131	0.733334	0.169246	0.674767	0.1975	0.72189	0.980349	-0.173193	0.725087	0.927875	0.299431	0.5342	0.936806	0.058541	0.903988	1	-0.076503	0.87456	1	1	0	1	0	0	0	0	0	0	0	0	0
TRINITY_DN171643_c4_g2_i1	0			0.117817	-1.89198	0.00189888	0.00344802	0.733231	0.223233	0.740913	0.873647	0.162377	0.66847	1.20343	0.0457797	0.287691	-0.312097	0.632914	0.956357	0.523058	0.397965	1	-0.570325	0.379649	0.979792	1	0	1	0	0	0	0	0	0	0	0	0
TRINITY_DN175558_c1_g2_i3	0			-0.207467	-6.40049	8.88356e-12	7.3862e-11	0.731996	0.269985	0.781889	0.769231	0.263964	0.790331	0.0620513	0.945835	1	1.56412	0.250637	0.888162	-2.35319	0.519133	1	0.0537968	1	1	1	0	1	0	0	0	0	0	0	0	0	0
TRINITY_DN151822_c0_g1_i1	0			1.4699	1.64795	0.000828555	0.00161955	0.731579	0.128584	0.604578	1.98209	0.000121667	0.00936473	1.76038	0.000377815	0.0141092	-0.16967	0.696929	0.968947	-0.0868048	0.844946	1	-0.112612	0.795421	1	1	1	0	0	1	1	0	0	0	1	0	0
TRINITY_DN167075_c0_g3_i2	0			0.448819	-0.744536	0.313463	0.357022	0.731457	0.347301	0.842509	1.58741	0.0514654	0.415761	1.83751	0.0199268	0.182834	0.442027	0.530836	0.93597	-0.550489	0.466083	1	0.942707	0.184217	0.878708	0	0	0	0	0	0	0	0	0	0	0	0
TRINITY_DN171688_c5_g6_i1	0			0.433032	-1.38996	0.00214087	0.0038456	0.730177	0.104737	0.553251	0.537612	0.253706	0.78035	0.279075	0.546837	0.843272	0.169423	0.726427	0.973357	0.382301	0.393778	1	0.197447	0.670598	1	1	0	1	0	0	0	0	0	0	0	0	0
TRINITY_DN165864_c5_g7_i1	0			0.573398	-1.77544	0.000779339	0.00153206	0.729586	0.16362	0.66465	0.562644	0.304876	0.820397	0.305441	0.566443	0.853519	0.158031	0.788054	0.983684	-0.0217693	0.973923	1	0.0441085	0.95261	1	1	0	1	0	0	0	0	0	0	0	0	0
TRINITY_DN176323_c5_g3_i7	0			-1.16779	-1.10599	0.536604	0.579716	0.729179	0.707193	0.979228	5.53804	0.00697764	0.143432	4.36165	0.0290286	0.226368	0.0141742	1	1	1.76316	0.358167	1	3.90884	0.0229064	0.355918	0	0	0	0	1	0	0	0	0	0	0	0
TRINITY_DN153806_c0_g1_i1	0			2.37146	0.819969	0.0140768	0.021225	0.728295	0.0285911	0.316198	0.618716	0.076099	0.496988	0.618115	0.062358	0.33582	-0.0133204	0.968225	1	-0.0237574	0.940115	1	0.00189918	0.999254	1	0	0	0	0	0	0	0	0	0	0	0	0
TRINITY_DN176413_c1_g1_i1	0			0.478568	1.76082	0.00221436	0.00396509	0.728138	0.200729	0.713684	0.471024	0.439123	0.897902	-0.117163	0.847326	0.973553	-0.0349435	0.947566	1	-0.224444	0.657882	1	-0.548027	0.271857	0.938598	1	1	0	0	0	0	0	0	0	0	0	0
TRINITY_DN161296_c2_g4_i3	0			0.0939249	-3.37104	0.00740598	0.0118653	0.728069	0.581302	0.948146	-4.95178	0.00151289	0.0549187	-6.35824	1.53922e-05	0.00119358	0.971126	0.399944	0.912412	1.80065	0.126677	1	-2.14844	0.0906227	0.69908	0	0	0	0	1	1	0	0	0	0	0	0
TRINITY_DN176605_c5_g5_i5	0			1.65617	-0.435044	0.693444	0.72848	0.727976	0.580271	0.948002	1.47037	0.266431	0.79214	1.81724	0.164957	0.521153	1.26275	0.265405	0.889723	1.29056	0.255072	1	1.12564	0.31952	0.959936	0	0	0	0	0	0	0	0	0	0	0	0
TRINITY_DN147149_c0_g1_i1	0			3.27351	-0.157522	0.62811	0.666789	0.727778	0.0297658	0.322016	0.445509	0.205589	0.731521	0.619178	0.064133	0.340257	-0.22713	0.46019	0.92102	0.00307526	0.995454	1	-0.488389	0.112208	0.757355	0	0	0	0	0	0	0	0	0	0	0	0
TRINITY_DN172893_c0_g1_i1	0			2.816	-2.46333	7.62278e-06	2.21888e-05	0.727472	0.185997	0.696119	1.55903	0.0075045	0.149744	1.90619	0.000804326	0.0242429	1.22534	0.0178842	0.641273	1.68868	0.00114458	0.171086	0.98011	0.0579421	0.57455	1	0	1	0	1	1	0	1	0	0	0	0
TRINITY_DN156162_c0_g2_i1	0			0.0418898	-1.82645	0.0132006	0.0200215	0.727274	0.326615	0.828699	0.748136	0.331054	0.837672	0.620468	0.409756	0.757915	1.23414	0.0808217	0.85441	0.615594	0.402463	1	1.13862	0.106514	0.743646	0	0	0	0	0	0	0	0	0	0	0	0
TRINITY_DN121939_c0_g1_i3	0			1.03424	2.09799	2.46237e-06	7.88005e-06	0.72493	0.0953133	0.530866	0.335844	0.46804	0.908936	-0.0356798	0.942926	1	-0.380175	0.319705	0.899288	-0.0535049	0.892546	1	-0.375694	0.321142	0.960215	1	1	0	0	0	0	0	0	0	0	0	0
TRINITY_DN162080_c3_g1_i1	0			3.27527	-1.2128	0.00234278	0.00417382	0.724794	0.0760949	0.482209	0.748673	0.0810766	0.50889	0.777279	0.0573736	0.322181	0.312945	0.405121	0.912826	0.522284	0.164004	1	0.372491	0.320416	0.959936	1	0	1	0	0	0	0	0	0	0	0	0
TRINITY_DN174643_c6_g9_i1	0			0.156123	4.8403	9.93158e-10	5.89793e-09	0.724489	0.437393	0.889888	1.21112	0.19825	0.720739	0.341379	0.825751	0.964521	-0.365182	0.505301	0.933025	-0.623443	0.255895	1	0.458952	0.395435	0.982749	1	1	0	0	0	0	0	0	0	0	0	0
TRINITY_DN157130_c0_g1_i1	0			-0.0203394	-0.787485	0.15407	0.187887	0.724349	0.191051	0.702482	0.948803	0.0998913	0.554694	0.695098	0.207903	0.576485	0.741647	0.157702	0.877391	-0.408598	0.461852	1	0.66225	0.202002	0.897689	0	0	0	0	0	0	0	0	0	0	0	0
TRINITY_DN177128_c5_g1_i3	0			0.153897	-1.07456	0.103153	0.130699	0.724326	0.293726	0.801434	1.49283	0.0365376	0.353984	1.13155	0.0988704	0.415389	0.539112	0.403957	0.912604	0.0123283	1	1	0.863324	0.17507	0.86833	0	0	0	0	0	0	0	0	0	0	0	0
TRINITY_DN172776_c6_g2_i1	0			1.19426	-1.1125	0.0207174	0.030225	0.723957	0.13891	0.623639	0.290676	0.57107	0.942437	0.573636	0.242982	0.615632	0.0166505	0.987323	1	0.0848366	0.859904	1	-0.0405388	0.950385	1	0	0	0	0	0	0	0	0	0	0	0	0
TRINITY_DN173940_c3_g1_i7	0			0.921309	-2.0194	0.142119	0.17465	0.723317	0.647423	0.968833	1.51527	0.328981	0.837045	1.60392	0.29797	0.670138	1.69483	0.204687	0.882322	0.0983441	0.956407	1	1.64931	0.219117	0.91082	0	0	0	0	0	0	0	0	0	0	0	0
TRINITY_DN169536_c0_g1_i1	0			-0.0887826	-1.91222	0.000246493	0.000534888	0.723167	0.149185	0.640139	0.178461	0.731829	0.981281	0.749542	0.132557	0.473474	0.393337	0.496233	0.930042	0.934511	0.0716651	1	0.625713	0.24271	0.924083	1	0	1	0	0	0	0	0	0	0	0	0
TRINITY_DN167039_c0_g1_i1	0			-0.317551	-1.95175	0.00575817	0.00944224	0.723138	0.317534	0.820974	-0.536231	0.475697	0.912201	-0.547291	0.415696	0.762018	-0.0392359	0.968906	1	-0.703631	0.32715	1	0.0795681	0.942253	1	1	0	1	0	0	0	0	0	0	0	0	0
TRINITY_DN167953_c0_g8_i1	0			0.311885	-2.63388	1.3483e-05	3.73382e-05	0.723125	0.211119	0.726377	0.932033	0.122976	0.606179	0.993672	0.0867921	0.393638	0.824624	0.177715	0.878257	0.00736697	1	1	0.917468	0.122012	0.78017	1	0	1	0	0	0	0	0	0	0	0	0
TRINITY_DN164916_c0_g2_i4	0			-0.218473	-2.39815	0.00823081	0.0130474	0.723033	0.429792	0.886466	1.41721	0.131945	0.622434	1.71006	0.0623806	0.335824	0.83871	0.368658	0.908675	-0.406116	0.678096	1	0.066102	1	1	0	0	0	0	0	0	0	0	0	0	0	0
TRINITY_DN167573_c8_g1_i2	0			0.0523618	-1.06485	0.0484192	0.0656027	0.722777	0.181669	0.69197	1.29351	0.0229734	0.278882	0.590345	0.279863	0.652556	0.289253	0.604975	0.951112	0.0523628	0.942503	1	-0.201683	0.743894	1	0	0	0	0	0	0	0	0	0	0	0	0
TRINITY_DN140950_c1_g1_i1	0			-0.161465	-1.49281	0.00472833	0.00788826	0.722618	0.161711	0.66129	-0.342903	0.549851	0.934409	0.282246	0.595478	0.868892	1.1015	0.0300539	0.731663	0.466978	0.392084	1	0.511223	0.326739	0.962792	1	0	1	0	0	0	0	0	0	0	0	0
TRINITY_DN147230_c1_g1_i1	0			2.06968	-2.00734	7.91302e-05	0.000189468	0.72237	0.157569	0.654396	0.453655	0.395443	0.876878	0.480705	0.347505	0.712511	0.630581	0.185373	0.881447	0.757997	0.115508	1	0.684945	0.152025	0.838375	1	0	1	0	0	0	0	0	0	0	0	0
TRINITY_DN170121_c0_g2_i5	0			0.978849	0.814488	0.216275	0.255652	0.722041	0.271195	0.782899	0.00501562	1	1	0.942201	0.153518	0.505493	-0.206039	0.735258	0.974816	0.361088	0.539345	1	0.151541	0.798826	1	0	0	0	0	0	0	0	0	0	0	0	0
TRINITY_DN177013_c10_g4_i1	0			8.73842	-4.75003	5.37709e-22	1.74878e-20	0.721463	0.114915	0.574905	-0.555097	0.246149	0.772671	-0.681684	0.120299	0.452171	0.896723	0.0312891	0.741955	0.241642	0.559325	1	-1.43025	0.000701151	0.0321663	1	0	1	0	0	0	0	0	1	0	0	0
TRINITY_DN152942_c0_g2_i3	0			3.27676	2.68421	1.98831e-05	5.33278e-05	0.720608	0.22289	0.740404	0.0698725	0.910643	1	0.157309	0.799868	0.954941	0.406694	0.439153	0.917674	-0.00979204	0.98595	1	0.726827	0.167803	0.860605	1	1	0	0	0	0	0	0	0	0	0	0
TRINITY_DN142543_c0_g1_i1	0			3.00675	-3.5565	3.81712e-14	4.59748e-13	0.720444	0.10824	0.559953	0.399577	0.394487	0.8763	0.424231	0.343751	0.709096	1.63055	0.000167655	0.0561968	0.930152	0.0312163	0.958443	0.761118	0.0796817	0.661981	1	0	1	0	0	0	1	0	0	0	0	0
TRINITY_DN169425_c2_g1_i1	0			1.79048	-2.14978	3.93619e-05	9.98072e-05	0.720242	0.170839	0.677167	0.138514	0.802855	0.994424	0.215629	0.687863	0.91223	0.521159	0.296759	0.894343	0.770275	0.120704	1	-0.254939	0.617984	1	1	0	1	0	0	0	0	0	0	0	0	0
TRINITY_DN170294_c3_g1_i2	0			0.650649	-1.16646	0.0170256	0.025254	0.719224	0.145922	0.635221	0.713635	0.166716	0.674722	0.608736	0.217064	0.587258	0.202635	0.679566	0.965893	-0.151638	0.77062	1	-0.205679	0.686691	1	0	0	0	0	0	0	0	0	0	0	0	0
TRINITY_DN157115_c0_g1_i2	0			2.22321	-0.637187	0.0627458	0.0830694	0.719171	0.0392968	0.364646	0.463282	0.207722	0.733205	0.116618	0.745207	0.934769	0.263801	0.416146	0.915592	0.113479	0.731205	1	0.135698	0.680066	1	0	0	0	0	0	0	0	0	0	0	0	0
TRINITY_DN155349_c0_g1_i1	0			0.271308	-0.542936	0.441626	0.486542	0.719141	0.333538	0.834905	1.24302	0.10569	0.568055	0.0722071	0.943596	1	-1.2012	0.0836484	0.855203	-0.788418	0.249408	1	-1.25975	0.0696913	0.625155	0	0	0	0	0	0	0	0	0	0	0	0
TRINITY_DN170815_c2_g1_i9	0			3.66266	-1.5913	2.31385e-06	7.44429e-06	0.718923	0.0361257	0.349681	0.267011	0.45837	0.906058	0.141549	0.683456	0.910122	0.750168	0.0179134	0.641305	0.385812	0.224592	1	0.101772	0.751368	1	1	0	1	0	0	0	0	0	0	0	0	0
TRINITY_DN150664_c0_g1_i1	0			1.16119	-2.15391	0.000229916	0.000502193	0.718568	0.224558	0.742466	-1.5603	0.0139596	0.212107	-1.43138	0.0125963	0.140587	0.0484112	0.948943	1	0.538501	0.329396	1	-1.28491	0.0251865	0.374009	1	0	1	0	0	0	0	0	0	0	0	0
TRINITY_DN144153_c0_g1_i1	0			0.965898	-2.22604	3.68974e-05	9.41035e-05	0.718373	0.179066	0.688123	0.713771	0.202856	0.727357	0.848936	0.113313	0.440614	1.10851	0.0327395	0.755153	1.34976	0.00873309	0.529901	0.622759	0.23471	0.919376	1	0	1	0	0	0	0	1	0	0	0	0
TRINITY_DN122154_c0_g1_i1	0			0.883766	-1.97664	0.00125569	0.00236343	0.717965	0.249903	0.764599	-0.0945279	0.887614	1	0.635189	0.307128	0.677752	0.645473	0.271042	0.889723	0.285862	0.633071	1	0.771052	0.189387	0.883953	1	0	1	0	0	0	0	0	0	0	0	0
TRINITY_DN170640_c4_g6_i1	0			1.43086	5.30399	0.000336085	0.000710856	0.717957	0.601486	0.954886	0.527997	0.709865	0.976917	1.76261	0.169893	0.527919	0.524634	0.623284	0.954628	0.00140312	1	1	0.740575	0.48942	0.994817	1	1	0	0	0	0	0	0	0	0	0	0
TRINITY_DN170811_c0_g1_i3	0			0.769564	-1.47091	0.00361655	0.0061806	0.717749	0.15894	0.656677	0.36695	0.499143	0.918225	-0.152683	0.747604	0.935895	0.378708	0.443581	0.918197	-0.0319119	0.962744	1	-0.482915	0.343306	0.9684	1	0	1	0	0	0	0	0	0	0	0	0
TRINITY_DN174381_c1_g2_i1	0			1.07359	0.675009	0.106172	0.134259	0.717733	0.0858667	0.507793	0.335671	0.444321	0.899753	0.696428	0.0957838	0.410048	-0.148958	0.703812	0.970156	-0.146425	0.710525	1	-0.268197	0.485834	0.994392	0	0	0	0	0	0	0	0	0	0	0	0
TRINITY_DN136090_c0_g1_i1	0			0.584559	-1.91311	0.0255471	0.036561	0.717464	0.425018	0.884595	-0.271291	0.769195	0.98864	0.362489	0.699766	0.916729	1.13454	0.167323	0.877391	1.82042	0.0266795	0.905335	-0.31535	0.715144	1	0	0	0	0	0	0	0	0	0	0	0	0
TRINITY_DN169978_c0_g1_i3	0			-0.567236	-1.94785	0.0109843	0.0169495	0.717093	0.361732	0.85189	0.302551	0.713274	0.978207	0.420896	0.604787	0.873766	-0.212207	0.809708	0.987405	0.609996	0.448429	1	0.991984	0.177645	0.871319	0	0	0	0	0	0	0	0	0	0	0	0
TRINITY_DN157881_c0_g1_i1	0			0.763141	-2.62047	6.76192e-05	0.000164003	0.715762	0.271764	0.783165	0.738981	0.272926	0.797631	0.777056	0.232812	0.604403	0.42763	0.511381	0.933157	0.914894	0.145716	1	0.5283	0.396694	0.983335	1	0	1	0	0	0	0	0	0	0	0	0
TRINITY_DN171892_c8_g3_i2	0			0.55972	-1.85369	0.00053131	0.00107993	0.715193	0.181406	0.691411	0.534006	0.339449	0.843205	0.569019	0.286569	0.660019	0.388667	0.461346	0.921184	0.180195	0.760924	1	0.576004	0.270738	0.93806	1	0	1	0	0	0	0	0	0	0	0	0
TRINITY_DN158798_c1_g1_i1	0			0.0317841	-1.42397	0.0118277	0.0181197	0.714413	0.206887	0.721214	0.244617	0.68128	0.9698	-0.0976237	0.855073	0.974834	0.500551	0.367185	0.907904	0.482128	0.394245	1	0.137261	0.824078	1	0	0	0	0	0	0	0	0	0	0	0	0
TRINITY_DN145129_c0_g1_i4	0			1.80017	8.83649	1.63011e-25	7.66446e-24	0.714165	0.746378	0.986883	-2.72493	0.514848	0.923425	-0.464747	1	1	-0.706441	0.114967	0.869832	0.189058	0.671504	1	-0.375748	0.399405	0.983667	1	1	0	0	0	0	0	0	0	0	0	0
TRINITY_DN108928_c0_g1_i1	0			3.61998	-0.980905	0.0121509	0.0185734	0.713824	0.0763276	0.482823	0.335426	0.426341	0.890991	0.951627	0.018736	0.176867	0.284407	0.440731	0.917717	0.230607	0.533034	1	0.178499	0.629283	1	0	0	0	0	0	0	0	0	0	0	0	0
TRINITY_DN170659_c3_g3_i16	0			1.1102	-1.52858	0.000393196	0.00081968	0.713618	0.0979074	0.538118	0.272692	0.549116	0.934133	0.209804	0.635987	0.888305	0.229119	0.590117	0.947494	0.212965	0.621325	1	0.0554943	0.915993	1	1	0	1	0	0	0	0	0	0	0	0	0
TRINITY_DN114570_c0_g1_i2	0			1.31074	0.227914	0.547364	0.589991	0.713356	0.0543154	0.418455	0.379189	0.33533	0.840928	0.508942	0.169511	0.527165	-0.298626	0.388788	0.910516	0.0353023	0.930194	1	-0.0721911	0.832721	1	0	0	0	0	0	0	0	0	0	0	0	0
TRINITY_DN130154_c0_g1_i1	0			-0.298261	-3.05954	0.00525707	0.00869706	0.713251	0.487669	0.912311	2.8628	0.00886786	0.164767	2.95559	0.00573058	0.0886108	0.402771	0.859951	0.995263	1.59756	0.189683	1	4.45488	3.87309e-05	0.00304888	1	0	1	0	1	1	0	0	1	0	0	0
TRINITY_DN161772_c0_g1_i3	0			3.91475	-0.670562	0.10435	0.132107	0.713246	0.0964081	0.534138	-0.602512	0.18026	0.697479	-0.123519	0.757033	0.939348	0.170762	0.661404	0.96113	0.00091943	0.999434	1	-0.000515561	1	1	0	0	0	0	0	0	0	0	0	0	0	0
TRINITY_DN175401_c3_g2_i1	0			1.0071	-1.34363	0.00295224	0.00513978	0.713155	0.116173	0.577881	0.525441	0.270827	0.795878	0.902047	0.0473601	0.292321	0.0316335	0.944036	1	0.373883	0.401234	1	-0.098816	0.851009	1	1	0	1	0	0	0	0	0	0	0	0	0
TRINITY_DN80910_c0_g2_i1	0			0.130158	-0.96103	0.129584	0.160628	0.713002	0.276513	0.787637	0.939805	0.164464	0.671294	1.20155	0.0661569	0.345012	-0.493164	0.422578	0.915648	-0.465768	0.472569	1	-0.0194489	0.978796	1	0	0	0	0	0	0	0	0	0	0	0	0
TRINITY_DN153073_c0_g1_i1	0			2.29312	-1.55643	0.00131478	0.00246249	0.71219	0.149813	0.641154	0.371002	0.47259	0.910989	0.156168	0.75879	0.94018	-0.00702785	0.992882	1	0.380386	0.406825	1	-0.107417	0.817756	1	1	0	1	0	0	0	0	0	0	0	0	0
TRINITY_DN149521_c0_g1_i2	0			2.25044	-0.651895	0.498415	0.542662	0.712164	0.509593	0.921208	1.03218	0.346711	0.847538	0.51392	0.639527	0.890017	-0.493825	0.599589	0.9498	-0.582527	0.537004	1	-2.82119	0.00522554	0.140467	0	0	0	0	0	0	0	0	1	0	0	0
TRINITY_DN123274_c0_g1_i1	0			1.27429	-2.00027	0.00059778	0.00120181	0.711589	0.219734	0.737535	1.55779	0.0112731	0.189512	1.34395	0.0223885	0.196486	0.589611	0.296693	0.894343	1.11948	0.0442863	1	0.502459	0.374448	0.978026	1	0	1	0	0	0	0	0	0	0	0	0
TRINITY_DN168792_c5_g1_i1	0			1.3155	-1.58771	0.000535271	0.00108744	0.7112	0.122501	0.591739	0.818589	0.0903614	0.531413	1.05016	0.0233578	0.201003	0.280032	0.53944	0.937649	0.218631	0.638929	1	0.37862	0.397595	0.983661	1	0	1	0	0	0	0	0	0	0	0	0
TRINITY_DN169700_c0_g1_i1	0			0.918519	2.92409	3.5755e-08	1.60523e-07	0.711131	0.175191	0.682558	0.874477	0.110202	0.577827	1.08361	0.036512	0.255185	-0.533599	0.213231	0.887006	-0.504432	0.241939	1	-0.289991	0.498055	0.995583	1	1	0	0	0	0	0	0	0	0	0	0
TRINITY_DN140254_c0_g2_i1	0			3.5968	0.643786	0.0269882	0.0384368	0.710061	0.0146735	0.227578	0.69848	0.0227447	0.277557	0.795796	0.00632263	0.0940228	-0.211264	0.424829	0.916032	-0.0428413	0.872769	1	-0.423686	0.109351	0.751504	0	0	0	0	0	1	0	0	0	0	0	0
TRINITY_DN158586_c1_g1_i1	0			2.76228	0.241777	0.513395	0.557235	0.709983	0.0511044	0.408069	0.502722	0.189142	0.710176	0.71594	0.0491887	0.297569	-0.0837989	0.802676	0.985567	0.197972	0.54946	1	0.0808059	0.808284	1	0	0	0	0	0	0	0	0	0	0	0	0
TRINITY_DN107411_c0_g1_i2	0			1.08619	-4.22855	5.12169e-07	1.86866e-06	0.709568	0.366737	0.855467	0.603452	0.457888	0.905748	0.98084	0.212876	0.582412	0.962578	0.223055	0.887043	0.0475312	1	1	-1.83016	0.0615001	0.589679	1	0	1	0	0	0	0	0	0	0	0	0
TRINITY_DN174802_c2_g5_i1	0			2.06228	2.28624	2.57611e-07	9.95848e-07	0.708902	0.0987148	0.539937	0.835696	0.0633612	0.458966	0.668869	0.116593	0.445823	-0.260155	0.49106	0.928601	-0.128972	0.734254	1	0.312055	0.405065	0.984626	1	1	0	0	0	0	0	0	0	0	0	0
TRINITY_DN167424_c0_g2_i4	0			0.930737	0.134016	0.870552	0.889536	0.708899	0.330267	0.832305	1.09951	0.147807	0.647498	0.704809	0.333119	0.700927	-0.360994	0.584136	0.947096	-0.237923	0.719519	1	-0.663777	0.314964	0.959075	0	0	0	0	0	0	0	0	0	0	0	0
TRINITY_DN172347_c10_g1_i1	0			3.8957	-3.75383	1.00924e-12	9.71918e-12	0.708653	0.161835	0.661402	0.259545	0.623213	0.957618	0.822823	0.104862	0.426255	0.652952	0.167999	0.877391	-0.473472	0.325865	1	-0.580197	0.224839	0.915135	1	0	1	0	0	0	0	0	0	0	0	0
TRINITY_DN167018_c5_g1_i1	0			-0.165207	-0.476424	0.389914	0.434954	0.708605	0.206668	0.720972	0.309109	0.599977	0.951929	1.02803	0.0677313	0.348802	-0.391204	0.479801	0.92509	-0.24869	0.66941	1	-0.589642	0.269824	0.93749	0	0	0	0	0	0	0	0	0	0	0	0
TRINITY_DN177121_c2_g1_i2	0			1.13829	-1.82919	0.000975119	0.00187803	0.708188	0.203308	0.717006	0.708832	0.224137	0.752142	0.484516	0.384525	0.740338	0.460831	0.386179	0.910378	0.0699719	0.909474	1	0.422465	0.43258	0.988216	1	0	1	0	0	0	0	0	0	0	0	0
TRINITY_DN162460_c4_g1_i3	0			-0.115832	-1.7275	0.00306679	0.00531902	0.707683	0.221204	0.738841	-0.219312	0.728002	0.980349	0.293281	0.623245	0.8831	0.00707574	1	1	-0.124574	0.860679	1	0.0449325	0.968635	1	1	0	1	0	0	0	0	0	0	0	0	0
TRINITY_DN139091_c0_g1_i1	0			0.277186	-0.946963	0.0405231	0.0557586	0.707599	0.120979	0.588073	0.602038	0.212622	0.739408	0.398887	0.385757	0.741479	0.18584	0.67894	0.965791	-0.101558	0.827407	1	-0.0717478	0.885113	1	0	0	0	0	0	0	0	0	0	0	0	0
TRINITY_DN169185_c2_g1_i3	0			0.197873	-2.05618	0.00138686	0.00258445	0.706899	0.267153	0.779138	1.09043	0.100096	0.555585	1.54845	0.0157868	0.159806	0.931772	0.14411	0.871225	1.38961	0.0289013	0.936957	1.8022	0.00411392	0.118579	1	0	1	0	0	0	0	0	1	0	0	0
TRINITY_DN161719_c0_g2_i1	0			-0.218655	-2.53493	0.00503915	0.00836685	0.705217	0.450181	0.896454	-1.04192	0.281599	0.802549	-0.323002	0.693646	0.914593	0.244452	0.801809	0.985567	-0.119481	0.90059	1	-2.43994	0.0144202	0.270528	1	0	1	0	0	0	0	0	0	0	0	0
TRINITY_DN174497_c1_g4_i1	0			1.01568	-0.199194	0.646504	0.68441	0.704886	0.112461	0.569082	0.287877	0.537794	0.929852	0.763519	0.0860773	0.392007	0.0967773	0.811942	0.98781	0.0510489	0.911731	1	-0.133164	0.762971	1	0	0	0	0	0	0	0	0	0	0	0	0
TRINITY_DN170578_c2_g1_i2	0			4.63994	-2.5782	1.10503e-07	4.54747e-07	0.704576	0.150066	0.641492	-0.458667	0.370124	0.86241	0.0808224	0.878051	0.981928	0.555013	0.213001	0.887006	0.677174	0.129155	1	-0.129391	0.773706	1	1	0	1	0	0	0	0	0	0	0	0	0
TRINITY_DN159944_c0_g1_i1	0			0.160335	3.06785	0.0137841	0.0208191	0.704243	0.579337	0.947955	0.312249	0.819975	0.995643	0.550556	0.669592	0.904559	-0.712156	0.481711	0.92591	0.147172	0.885441	1	0.905204	0.368197	0.974948	0	0	0	0	0	0	0	0	0	0	0	0
TRINITY_DN157292_c1_g1_i1	0			4.49953	-1.58729	1.60976e-06	5.34537e-06	0.703919	0.0369793	0.354312	0.489267	0.167204	0.675766	0.613067	0.0687552	0.351629	0.339598	0.273318	0.889723	0.156294	0.616144	1	0.236016	0.446866	0.989491	1	0	1	0	0	0	0	0	0	0	0	0
TRINITY_DN145563_c0_g1_i5	0			4.18222	0.824148	0.018813	0.0276843	0.70389	0.0442088	0.382732	0.146017	0.691746	0.973078	0.0235633	0.954789	1	-0.479293	0.131546	0.87043	-0.0602994	0.850131	1	-0.350623	0.269351	0.93749	0	0	0	0	0	0	0	0	0	0	0	0
TRINITY_DN166394_c7_g1_i2	0			1.74147	6.42214	2.12018e-13	2.26131e-12	0.702152	0.345349	0.84211	1.23591	0.137268	0.632316	0.985771	0.193801	0.558996	-0.756134	0.199747	0.882191	-0.614276	0.296206	1	0.101565	0.863441	1	1	1	0	0	0	0	0	0	0	0	0	0
TRINITY_DN379348_c0_g1_i1	0			2.19697	-0.626223	0.089084	0.114312	0.70122	0.0609991	0.438797	0.1775	0.651238	0.963956	-0.0301054	0.931705	0.996692	-0.0943763	0.792911	0.984889	0.132422	0.706419	1	-0.20173	0.564605	1	0	0	0	0	0	0	0	0	0	0	0	0
TRINITY_DN167166_c0_g1_i3	0			1.09743	1.53331	0.0100606	0.0156543	0.701061	0.236548	0.75298	0.669747	0.280198	0.802121	0.191653	0.765081	0.942719	-0.0477255	0.930874	1	-0.114359	0.830735	1	-0.104957	0.843023	1	0	0	0	0	0	0	0	0	0	0	0	0
TRINITY_DN176499_c0_g3_i1	0			1.95534	2.64127	2.91184e-06	9.20432e-06	0.700947	0.192759	0.704377	0.196112	0.736085	0.981886	0.442641	0.413577	0.760581	-0.157379	0.738936	0.975909	-0.0703251	0.883108	1	-0.14128	0.764566	1	1	1	0	0	0	0	0	0	0	0	0	0
TRINITY_DN172440_c2_g1_i3	0			1.08824	2.67597	0.00338531	0.00582083	0.700726	0.434265	0.888508	0.769743	0.400501	0.879471	0.768546	0.383735	0.739742	-0.682415	0.369554	0.908675	-0.76286	0.313672	1	0.584831	0.43795	0.989299	1	1	0	0	0	0	0	0	0	0	0	0
TRINITY_DN168377_c7_g1_i5	0			0.627019	2.15433	0.011625	0.0178435	0.700429	0.415908	0.880364	0.478499	0.596761	0.951307	0.709099	0.410221	0.758245	0.0717065	0.921165	1	0.0937181	0.901333	1	0.169013	0.818615	1	0	0	0	0	0	0	0	0	0	0	0	0
TRINITY_DN168481_c2_g2_i5	0			0.513488	-1.373	0.00877075	0.0138212	0.700414	0.179774	0.688804	0.188279	0.731578	0.981281	0.655558	0.209625	0.578308	0.214837	0.67124	0.963444	-0.0942892	0.864362	1	-0.300287	0.571856	1	0	0	0	0	0	0	0	0	0	0	0	0
TRINITY_DN152859_c1_g1_i1	0			2.71409	-1.69825	6.47239e-05	0.000157548	0.699871	0.10511	0.55387	0.520312	0.24983	0.777203	0.730941	0.0906091	0.400263	0.438152	0.273853	0.889723	0.0390037	0.933312	1	0.0625032	0.884156	1	1	0	1	0	0	0	0	0	0	0	0	0
TRINITY_DN173959_c0_g2_i1	0			3.78297	8.09705	3.29343e-24	1.36751e-22	0.698942	0.295004	0.802562	0.197996	0.818668	0.995643	-1.06543	0.194569	0.559896	-0.239538	0.627395	0.954916	0.234353	0.634719	1	-0.822719	0.0972823	0.721952	1	1	0	0	0	0	0	0	0	0	0	0
TRINITY_DN163148_c1_g1_i1	0			2.46507	-0.276024	0.436913	0.481847	0.697346	0.0555352	0.42137	0.937888	0.0144252	0.216078	0.790696	0.0301327	0.230821	-0.274687	0.415069	0.915592	-0.09902	0.773539	1	-0.162748	0.63469	1	0	0	0	0	0	0	0	0	0	0	0	0
TRINITY_DN171682_c1_g3_i1	0			0.166872	-1.39576	0.0128136	0.0194872	0.695732	0.213448	0.729107	0.13463	0.821829	0.995643	0.449379	0.418495	0.764047	0.894759	0.091661	0.857449	0.052936	0.97262	1	0.452826	0.417038	0.987177	0	0	0	0	0	0	0	0	0	0	0	0
TRINITY_DN129258_c0_g1_i1	0			1.84741	-2.09687	2.74902e-05	7.16725e-05	0.69569	0.163912	0.665316	0.837826	0.110349	0.578306	0.640665	0.199342	0.565752	0.887372	0.0598415	0.837481	1.31442	0.00545081	0.409688	0.486097	0.305902	0.9544	1	0	1	0	0	0	0	1	0	0	0	0
TRINITY_DN176938_c1_g1_i1	0			0.101131	-1.83942	0.000117539	0.000271486	0.695314	0.132096	0.611137	0.557829	0.25706	0.784074	0.415637	0.379417	0.736335	0.734827	0.115814	0.869832	0.301175	0.553206	1	0.70354	0.137031	0.811797	1	0	1	0	0	0	0	0	0	0	0	0
TRINITY_DN176272_c4_g13_i2	0			0.226696	-1.50685	0.00530492	0.00876994	0.694952	0.198326	0.71185	0.514163	0.364492	0.858845	0.770986	0.150706	0.500556	0.377406	0.483408	0.926694	0.431485	0.415045	1	0.453557	0.396661	0.983335	1	0	1	0	0	0	0	0	0	0	0	0
TRINITY_DN172065_c4_g1_i1	0			0.577041	2.77155	7.86091e-07	2.77431e-06	0.694928	0.215835	0.732083	0.192974	0.792741	0.99268	0.137834	0.87049	0.97908	-0.225563	0.622023	0.954125	0.0833961	0.855632	1	0.00183073	1	1	1	1	0	0	0	0	0	0	0	0	0	0
TRINITY_DN166670_c1_g3_i3	0			-0.0223155	-2.54666	0.000134949	0.000308019	0.694692	0.294319	0.801801	-0.388096	0.572917	0.943083	0.0883633	0.913355	0.991405	0.493511	0.456715	0.920175	1.14476	0.07673	1	0.541592	0.427169	0.988163	1	0	1	0	0	0	0	0	0	0	0	0
TRINITY_DN173366_c2_g3_i1	0			-0.0454986	-2.37578	5.33114e-05	0.000131895	0.694486	0.223428	0.741251	0.784184	0.18957	0.71087	0.221949	0.715406	0.923446	0.353264	0.612032	0.951863	0.606668	0.308908	1	0.321929	0.618882	1	1	0	1	0	0	0	0	0	0	0	0	0
TRINITY_DN161365_c1_g1_i2	0			1.17079	-1.02197	0.0174714	0.0258676	0.693397	0.109879	0.562825	-0.28999	0.533029	0.928967	0.135351	0.762826	0.941817	0.263576	0.522757	0.935291	-0.120287	0.777331	1	-0.139282	0.74323	1	0	0	0	0	0	0	0	0	0	0	0	0
TRINITY_DN170783_c1_g2_i2	0			2.01571	6.21288	1.90255e-28	1.13944e-26	0.693264	0.280374	0.79018	1.11575	0.0822488	0.512148	0.650341	0.356936	0.720669	0.139833	0.696172	0.968906	0.081884	0.819683	1	0.441245	0.214759	0.906517	1	1	0	0	0	0	0	0	0	0	0	0
TRINITY_DN172731_c6_g1_i1	0			-0.598711	-2.55484	0.00171397	0.00314176	0.693139	0.396593	0.871577	-1.02265	0.230079	0.757577	-0.26644	0.716657	0.924188	0.788555	0.334916	0.902779	1.16835	0.142563	1	0.207743	0.863042	1	1	0	1	0	0	0	0	0	0	0	0	0
TRINITY_DN114243_c0_g1_i1	0			0.999876	2.43416	1.37272e-05	3.79436e-05	0.691971	0.198682	0.712313	0.113491	0.871101	1	-0.215897	0.702054	0.917241	-0.151665	0.750574	0.977515	-0.0680274	0.889712	1	0.0240093	0.965343	1	1	1	0	0	0	0	0	0	0	0	0	0
TRINITY_DN163368_c0_g1_i1	0			0.209574	-0.845895	0.103804	0.131452	0.691937	0.187702	0.698098	0.492373	0.370632	0.86275	0.790988	0.130081	0.469732	-0.0859011	0.88725	0.99818	0.160161	0.76511	1	0.069074	0.896403	1	0	0	0	0	0	0	0	0	0	0	0	0
TRINITY_DN169543_c4_g5_i2	0			0.456471	-2.64121	0.00382102	0.00649904	0.691871	0.462049	0.901691	-3.467	0.00113942	0.0454113	-2.5971	0.00413523	0.0721261	0.665486	0.442707	0.918135	1.87448	0.0298737	0.946265	-2.81193	0.00414908	0.119427	1	0	1	0	1	1	0	0	1	0	0	0
TRINITY_DN171875_c3_g1_i7	0			2.08227	-2.20509	1.29435e-06	4.38598e-06	0.691858	0.127826	0.60269	0.170391	0.719633	0.979463	0.428066	0.345989	0.711207	-0.320573	0.472498	0.923597	-0.0799245	0.870094	1	-0.342772	0.435462	0.989299	1	0	1	0	0	0	0	0	0	0	0	0
TRINITY_DN172809_c3_g5_i2	0			1.58373	-0.930059	0.0231394	0.0334213	0.691584	0.0983047	0.539086	0.419513	0.34073	0.843393	0.438436	0.293479	0.666786	0.0339507	0.937875	1	-0.159666	0.689197	1	0.486474	0.208451	0.90368	0	0	0	0	0	0	0	0	0	0	0	0
TRINITY_DN140904_c0_g1_i1	0			2.55737	-0.615886	0.0826054	0.106647	0.690802	0.0587039	0.431929	0.590646	0.124356	0.60909	0.182985	0.622636	0.88298	-0.549691	0.103731	0.86912	-0.23817	0.481122	1	-0.419213	0.216321	0.908532	0	0	0	0	0	0	0	0	0	0	0	0
TRINITY_DN170645_c1_g1_i1	0			0.344873	-1.48236	0.0295291	0.0417351	0.69063	0.321456	0.824262	1.47045	0.0424067	0.380854	0.654626	0.343031	0.70882	0.00468993	1	1	-0.251809	0.732659	1	0.759868	0.243281	0.924393	0	0	0	0	0	0	0	0	0	0	0	0
TRINITY_DN164429_c0_g2_i1	0			2.43216	-1.25226	0.00180391	0.00329034	0.690609	0.0918433	0.522785	0.112061	0.795193	0.993069	0.360171	0.379559	0.736473	0.180115	0.640489	0.957903	-0.114669	0.762532	1	0.218654	0.564935	1	1	0	1	0	0	0	0	0	0	0	0	0
TRINITY_DN172797_c0_g1_i2	0			0.849689	6.34513	1.62318e-09	9.2457e-09	0.690595	0.680713	0.974884	-0.62924	0.657577	0.964591	1.40035	0.205702	0.57357	-0.437602	0.523936	0.935291	-0.0431232	0.951848	1	-0.27441	0.689874	1	1	1	0	0	0	0	0	0	0	0	0	0
TRINITY_DN160528_c0_g1_i5	0			1.14121	0.117841	0.768299	0.797781	0.68989	0.070024	0.464368	0.78063	0.0526599	0.419865	0.86956	0.0229731	0.199385	0.164195	0.646465	0.958022	0.0797702	0.823915	1	-0.0176018	0.967992	1	0	0	0	0	0	0	0	0	0	0	0	0
TRINITY_DN124071_c0_g1_i1	0			2.58698	-0.943424	0.0166871	0.0247974	0.689003	0.0869431	0.509967	0.446073	0.29063	0.810716	0.754726	0.0610774	0.332885	0.0794656	0.837176	0.992945	0.482913	0.195161	1	0.055208	0.885337	1	0	0	0	0	0	0	0	0	0	0	0	0
TRINITY_DN172168_c2_g6_i1	0			2.04384	-3.57357	1.56848e-11	1.2489e-10	0.688594	0.169714	0.675541	0.49387	0.347412	0.847759	0.924628	0.0655876	0.343422	1.70749	0.000577146	0.119346	1.90021	0.000137633	0.0488938	2.09426	2.40356e-05	0.00203881	1	0	1	0	0	0	1	1	1	0	0	1
TRINITY_DN106112_c0_g2_i1	0			0.398333	0.869863	0.501731	0.54583	0.687889	0.593032	0.952758	0.419422	0.752927	0.985334	-0.272806	0.800018	0.954941	1.23491	0.257144	0.888728	0.225981	0.835022	1	1.01719	0.349544	0.96944	0	0	0	0	0	0	0	0	0	0	0	0
TRINITY_DN155918_c0_g1_i1	0			1.92145	-1.0445	0.0282701	0.0401003	0.687522	0.16037	0.658725	0.519712	0.310526	0.825343	0.612585	0.210592	0.579805	0.293958	0.520076	0.934981	0.0590216	0.897922	1	0.0417097	0.933773	1	0	0	0	0	0	0	0	0	0	0	0	0
TRINITY_DN170640_c4_g1_i2	0			2.98215	9.24336	0.00011555	0.000267371	0.686652	0.866545	1	-2.7607	0.611158	0.954539	0.615213	0.866545	0.978209	0.664646	0.638986	0.957831	0.910209	0.521945	1	0.539887	0.702832	1	1	1	0	0	0	0	0	0	0	0	0	0
TRINITY_DN139562_c0_g3_i1	0			3.324	-2.3286	1.58832e-06	5.28264e-06	0.686299	0.160295	0.658609	1.12387	0.0291714	0.315915	0.650237	0.183255	0.545499	0.53735	0.233242	0.887408	0.673256	0.13568	1	0.401098	0.373969	0.977871	1	0	1	0	0	0	0	0	0	0	0	0
TRINITY_DN114207_c0_g1_i1	0			0.0946202	-1.44952	0.0134519	0.0203685	0.685401	0.249763	0.764583	0.762585	0.22143	0.749636	0.60081	0.3128	0.682658	0.215406	0.734254	0.974816	-0.0751169	0.908483	1	0.428083	0.465754	0.990508	0	0	0	0	0	0	0	0	0	0	0	0
TRINITY_DN136914_c0_g2_i1	0			5.81987	-3.01009	3.77599e-20	1.00029e-18	0.684379	0.0339312	0.339954	0.558281	0.0998004	0.554559	0.595894	0.0643445	0.340646	0.37844	0.202456	0.882191	-0.00370548	0.992272	1	0.0137545	0.965371	1	1	0	1	0	0	0	0	0	0	0	0	0
TRINITY_DN106862_c0_g1_i1	0			0.617132	-1.90709	0.0113324	0.0174317	0.684069	0.384263	0.865015	1.2329	0.127561	0.614721	0.708065	0.363391	0.724411	-0.453642	0.534767	0.936902	-0.704425	0.35155	1	0.278975	0.707566	1	0	0	0	0	0	0	0	0	0	0	0	0
TRINITY_DN136457_c0_g1_i1	0			2.6785	-2.90213	8.99985e-11	6.33909e-10	0.683615	0.118018	0.581197	0.66909	0.144664	0.642121	0.203876	0.64473	0.89233	0.472599	0.257805	0.888728	0.366142	0.383106	1	0.287534	0.502805	0.996576	1	0	1	0	0	0	0	0	0	0	0	0
TRINITY_DN62575_c0_g1_i1	0			3.30369	0.194847	0.588738	0.629386	0.682922	0.0561161	0.42253	0.216388	0.56426	0.940602	0.175439	0.626884	0.884837	-0.109963	0.737366	0.975485	-0.0144821	0.966981	1	0.812725	0.0126142	0.25064	0	0	0	0	0	0	0	0	0	0	0	0
TRINITY_DN176719_c1_g1_i1	0			0.620686	-1.79143	0.00251167	0.00444215	0.682107	0.253737	0.767498	0.933502	0.135175	0.628508	1.15559	0.0534325	0.310394	0.836574	0.141503	0.87043	0.418699	0.481452	1	0.93627	0.0973675	0.721952	1	0	1	0	0	0	0	0	0	0	0	0
TRINITY_DN145829_c0_g1_i2	0			0.451148	-2.03122	0.00363376	0.0062072	0.681349	0.340185	0.840052	0.816751	0.269443	0.79494	-0.0851109	0.889584	0.984985	0.456924	0.500976	0.93169	0.468037	0.491149	1	-0.302474	0.67685	1	1	0	1	0	0	0	0	0	0	0	0	0
TRINITY_DN175034_c6_g2_i1	0			-0.108918	-1.91669	0.0050268	0.00834767	0.680854	0.318548	0.821859	1.23221	0.0802926	0.507306	1.37468	0.044133	0.281557	0.104553	0.953935	1	-0.128844	0.84817	1	1.48954	0.0221396	0.349534	1	0	1	0	0	0	0	0	0	0	0	0
TRINITY_DN169760_c3_g1_i1	0			0.281393	-0.88749	0.0759514	0.0987931	0.679652	0.181601	0.691847	0.476505	0.373364	0.864348	0.590776	0.242116	0.614912	0.0373942	0.959586	1	-0.475456	0.343766	1	-0.309892	0.531921	1	0	0	0	0	0	0	0	0	0	0	0	0
TRINITY_DN116783_c0_g1_i1	0			0.0923213	-1.96041	0.000190617	0.000422775	0.679462	0.188886	0.69991	-0.630982	0.25749	0.784512	-0.830709	0.0996655	0.416918	0.206419	0.703163	0.970015	0.103287	0.852996	1	-0.596859	0.267912	0.93749	1	0	1	0	0	0	0	0	0	0	0	0
TRINITY_DN159624_c1_g1_i1	0			-0.165721	-2.34034	0.00310779	0.00538374	0.679421	0.391621	0.868645	0.687761	0.397833	0.878065	0.46093	0.566684	0.853733	0.800086	0.2827	0.891433	0.622826	0.413473	1	0.680598	0.383601	0.979792	1	0	1	0	0	0	0	0	0	0	0	0
TRINITY_DN168580_c5_g4_i2	0			1.86148	-0.784827	0.420097	0.464856	0.67936	0.532757	0.930987	0.84214	0.445306	0.900317	3.30196	0.00445919	0.0757425	-1.02542	0.290824	0.893558	-1.54076	0.116948	1	-0.942234	0.327899	0.963146	0	0	0	0	0	1	0	0	0	0	0	0
TRINITY_DN168111_c1_g1_i1	0			-0.00862021	-2.65364	0.000246389	0.000534689	0.678151	0.332239	0.83398	0.702403	0.33437	0.839806	1.30162	0.0644738	0.340984	0.998975	0.167597	0.877391	0.86558	0.229687	1	0.692777	0.333612	0.965088	1	0	1	0	0	0	0	0	0	0	0	0
TRINITY_DN175659_c4_g3_i1	0			3.85754	-2.26786	4.69348e-08	2.07047e-07	0.677469	0.10541	0.554335	0.346926	0.42895	0.892441	0.558896	0.181177	0.542656	0.753293	0.0508773	0.81636	0.968581	0.0123882	0.646861	1.1687	0.00253276	0.0834164	1	0	1	0	0	0	0	0	1	0	0	0
TRINITY_DN166686_c5_g1_i1	0			1.82441	-0.53255	0.174457	0.210331	0.677413	0.0908812	0.52023	0.556217	0.185154	0.703975	0.373813	0.349988	0.714878	0.074587	0.844647	0.994204	-0.132323	0.725714	1	0.124466	0.737594	1	0	0	0	0	0	0	0	0	0	0	0	0
TRINITY_DN166012_c0_g3_i1	0			0.643896	1.24845	0.0170467	0.0252838	0.677109	0.192725	0.704377	0.929625	0.0869115	0.522777	1.05215	0.0436051	0.279476	-0.90762	0.0547856	0.826837	-0.460346	0.332161	1	-0.00965942	0.99293	1	0	0	0	0	0	0	0	0	0	0	0	0
TRINITY_DN169401_c1_g1_i2	0			2.82849	-1.43181	0.000561019	0.00113498	0.677077	0.110674	0.56491	0.409138	0.357919	0.855389	0.980195	0.0215972	0.192095	0.431054	0.272746	0.889723	0.368295	0.348743	1	0.450431	0.249766	0.927974	1	0	1	0	0	0	0	0	0	0	0	0
TRINITY_DN174052_c0_g1_i12	0			6.29978	-1.90004	1.77381e-05	4.79991e-05	0.676783	0.13555	0.618106	0.252764	0.593481	0.950495	0.062523	0.899233	0.987473	0.389773	0.342615	0.903409	0.0473208	0.908619	1	-0.0164409	0.968563	1	1	0	1	0	0	0	0	0	0	0	0	0
TRINITY_DN117296_c0_g1_i1	0			4.4743	-3.02896	3.73755e-13	3.83101e-12	0.67638	0.0996307	0.54252	0.265865	0.536406	0.929322	0.388964	0.343213	0.708835	0.673004	0.0755219	0.849499	0.302421	0.427559	1	-0.214661	0.576132	1	1	0	1	0	0	0	0	0	0	0	0	0
TRINITY_DN261208_c0_g1_i1	0			2.46614	-2.78251	1.11473e-12	1.06708e-11	0.676378	0.0745423	0.477319	0.415984	0.296421	0.813756	0.613146	0.105624	0.427946	-0.0408786	0.932993	1	0.0659494	0.883304	1	-0.453375	0.232662	0.91869	1	0	1	0	0	0	0	0	0	0	0	0
TRINITY_DN175507_c5_g8_i3	0			1.37878	5.08446	7.99082e-11	5.6755e-10	0.676204	0.382462	0.864198	0.179295	0.923107	1	0.106078	0.963908	1	-0.455916	0.406549	0.913507	0.075934	0.891783	1	0.914872	0.0970828	0.72137	1	1	0	0	0	0	0	0	0	0	0	0
TRINITY_DN351862_c0_g1_i1	0			0.747351	-0.745328	0.11238	0.141352	0.675834	0.154253	0.649485	0.944215	0.0559746	0.432199	1.06351	0.0249614	0.208374	0.247073	0.585244	0.947096	-0.277456	0.551426	1	-0.461614	0.323645	0.961455	0	0	0	0	0	0	0	0	0	0	0	0
TRINITY_DN164393_c2_g4_i1	0			0.0800185	-2.66324	4.51454e-06	1.37296e-05	0.675065	0.220789	0.738336	0.722935	0.206083	0.732042	0.509174	0.354552	0.718776	1.30247	0.0231713	0.697514	1.01741	0.0837206	1	0.63897	0.270303	0.93749	1	0	1	0	0	0	0	0	0	0	0	0
TRINITY_DN143092_c0_g1_i1	0			2.57861	-0.290822	0.417547	0.462366	0.674816	0.0660655	0.452828	0.455094	0.23753	0.76368	0.282418	0.442559	0.780364	-0.179103	0.600183	0.94998	0.0920996	0.788182	1	-0.180967	0.59543	1	0	0	0	0	0	0	0	0	0	0	0	0
TRINITY_DN172540_c1_g1_i1	0			-0.00824466	-1.48673	0.00283583	0.00495392	0.674514	0.162226	0.662023	0.69076	0.175037	0.68859	0.864176	0.0734872	0.363888	0.147158	0.822452	0.989877	-0.0751556	0.882156	1	0.154363	0.7624	1	1	0	1	0	0	0	0	0	0	0	0	0
TRINITY_DN165241_c1_g1_i3	0			0.834948	6.60732	3.41347e-20	9.10056e-19	0.674273	0.47214	0.906422	-4.06108	0.0812209	0.509488	-4.0931	0.0192637	0.179389	-0.563188	0.203676	0.882191	-0.302107	0.497609	1	-0.220915	0.619874	1	1	1	0	0	0	0	0	0	0	0	0	0
TRINITY_DN152985_c0_g1_i1	0			1.5314	-1.28077	0.00962551	0.0150376	0.673667	0.184185	0.694374	0.337872	0.527806	0.927654	0.235773	0.651973	0.895391	0.333735	0.487991	0.928335	-0.0489939	0.925401	1	-0.0346598	0.950601	1	0	0	0	0	0	0	0	0	0	0	0	0
TRINITY_DN164745_c0_g2_i2	0			0.459731	-1.42939	0.0100653	0.0156601	0.672936	0.23074	0.74777	0.498889	0.396486	0.877551	0.647017	0.248004	0.620517	0.598204	0.271214	0.889723	0.151066	0.82117	1	-0.00509922	1	1	0	0	0	0	0	0	0	0	0	0	0	0
TRINITY_DN169925_c2_g1_i36	0			0.702085	3.41086	0.000181484	0.000404223	0.672333	0.461927	0.901683	1.00281	0.265026	0.791717	-0.797679	0.364715	0.725498	0.343975	0.635922	0.957408	-0.202355	0.780114	1	0.632678	0.382349	0.979792	1	1	0	0	0	0	0	0	0	0	0	0
TRINITY_DN169594_c6_g1_i1	0			1.37942	-1.27876	0.0012193	0.00230036	0.671737	0.0916617	0.522427	0.445181	0.289299	0.809523	0.542481	0.174365	0.533273	0.732787	0.0511024	0.81636	0.317937	0.408423	1	0.46402	0.22301	0.913769	1	0	1	0	0	0	0	0	0	0	0	0
TRINITY_DN169998_c0_g1_i1	0			3.15064	5.66487	3.73417e-21	1.11021e-19	0.670862	0.216022	0.732477	-0.452194	0.430724	0.893216	0.494132	0.382891	0.739108	-0.942225	0.0261545	0.715264	-0.379469	0.367149	1	-0.166365	0.692268	1	1	1	0	0	0	0	0	0	0	0	0	0
TRINITY_DN181986_c0_g1_i1	0			2.45243	-3.4881	1.54547e-06	5.15619e-06	0.669485	0.339839	0.839967	2.11343	0.00498611	0.11702	2.38472	0.00122918	0.0322979	2.30084	0.000796546	0.145849	0.78991	0.256836	1	0.763867	0.272163	0.938598	1	0	1	0	1	1	1	0	0	0	0	0
TRINITY_DN176204_c0_g1_i16	0			1.2355	-1.55497	0.00104059	0.00199166	0.66921	0.162572	0.662524	0.114693	0.820501	0.995643	0.1496	0.766292	0.943142	0.294045	0.529804	0.93597	0.653459	0.15109	1	-0.0043159	1	1	1	0	1	0	0	0	0	0	0	0	0	0
TRINITY_DN160489_c0_g1_i2	0			0.65944	-0.229746	0.565707	0.607588	0.66886	0.0892171	0.51589	0.348424	0.406966	0.88205	0.435514	0.269704	0.643058	0.0268296	0.954959	1	0.0728471	0.863643	1	-0.122311	0.761633	1	0	0	0	0	0	0	0	0	0	0	0	0
TRINITY_DN174559_c7_g1_i3	0			5.18413	-3.72976	9.97327e-09	4.95967e-08	0.667683	0.293576	0.801426	-0.103421	0.875123	1	0.138043	0.838665	0.97041	1.4114	0.0152734	0.606907	1.47623	0.0113335	0.610188	0.442967	0.44206	0.989491	1	0	1	0	0	0	0	0	0	0	0	0
TRINITY_DN159215_c0_g1_i1	0			-0.346887	5.63242	1.43637e-11	1.15253e-10	0.667262	0.675958	0.974249	0.612119	0.758122	0.986208	-0.503456	1	1	-0.176306	0.730704	0.97386	0.140033	0.784123	1	0.951448	0.0501335	0.538608	1	1	0	0	0	0	0	0	0	0	0	0
TRINITY_DN167745_c4_g1_i1	0			0.166266	3.22027	6.06972e-07	2.18464e-06	0.667181	0.31243	0.817434	0.376817	0.597073	0.951394	0.117031	0.863956	0.977089	-0.37746	0.46806	0.922934	0.0917208	0.860946	1	-0.390357	0.44508	0.989491	1	1	0	0	0	0	0	0	0	0	0	0
TRINITY_DN174358_c4_g1_i7	0			0.190056	-2.92917	0.000104465	0.000244069	0.666386	0.370162	0.857239	-0.313739	0.68085	0.969604	0.195481	0.809008	0.958891	1.07505	0.14372	0.871219	1.41196	0.0478666	1	0.690919	0.337103	0.966635	1	0	1	0	0	0	0	0	0	0	0	0
TRINITY_DN286571_c0_g1_i1	0			1.41903	-1.95677	0.000130812	0.000299364	0.665953	0.194286	0.705955	1.19597	0.026563	0.301739	0.954305	0.0639442	0.340014	0.482874	0.327303	0.900333	0.189866	0.697889	1	0.730553	0.13423	0.805994	1	0	1	0	0	0	0	0	0	0	0	0
TRINITY_DN163971_c0_g1_i3	0			-0.180925	-1.05503	0.162786	0.197421	0.665759	0.403893	0.873864	-0.827033	0.315202	0.828316	0.29932	0.719384	0.925011	0.289182	0.690737	0.968473	-0.283969	0.694839	1	0.02335	0.982457	1	0	0	0	0	0	0	0	0	0	0	0	0
TRINITY_DN171664_c3_g1_i1	0			0.569138	-0.866984	0.0514207	0.069304	0.665342	0.134775	0.616663	0.194335	0.677718	0.968862	0.0606807	0.906983	0.989654	0.13265	0.762541	0.978447	0.36454	0.397734	1	-0.109842	0.805165	1	0	0	0	0	0	0	0	0	0	0	0	0
TRINITY_DN169600_c1_g4_i12	0			1.42098	-2.3103	0.000215913	0.000474073	0.665178	0.292264	0.800135	0.0925737	0.894749	1	0.866484	0.170182	0.52818	0.064144	0.917303	1	0.40266	0.502503	1	0.108773	0.859525	1	1	0	1	0	0	0	0	0	0	0	0	0
TRINITY_DN174040_c4_g1_i2	0			1.47256	-0.824244	0.0257951	0.0368816	0.665135	0.073665	0.474773	0.414149	0.294404	0.812529	0.641218	0.0856498	0.391291	0.739613	0.0332456	0.760078	0.39864	0.258019	1	0.379746	0.282308	0.942473	0	0	0	0	0	0	0	0	0	0	0	0
TRINITY_DN172911_c6_g1_i1	0			0.0182918	-1.98346	0.000296839	0.000634792	0.664691	0.21145	0.726879	0.801048	0.152483	0.655138	0.197229	0.72503	0.927875	0.332938	0.573716	0.944468	0.882526	0.10724	1	0.235192	0.707943	1	1	0	1	0	0	0	0	0	0	0	0	0
TRINITY_DN304674_c0_g1_i1	0			-0.0148703	-2.33659	1.71665e-05	4.65768e-05	0.66458	0.201049	0.714163	0.13089	0.80935	0.995202	0.211293	0.693719	0.914629	0.417643	0.477659	0.924504	-0.0496138	0.951462	1	0.0172171	1	1	1	0	1	0	0	0	0	0	0	0	0	0
TRINITY_DN157818_c2_g1_i2	0			3.50151	-0.716707	0.0248222	0.0356154	0.663504	0.0422583	0.375144	0.727621	0.034577	0.344065	0.850265	0.00953126	0.11983	0.383661	0.201784	0.882191	0.290297	0.335739	1	0.218554	0.467848	0.990842	0	0	0	0	0	1	0	0	0	0	0	0
TRINITY_DN174652_c2_g2_i1	0			0.374393	-2.88278	0.000314136	0.000668479	0.663222	0.389869	0.867757	1.269	0.114405	0.587466	1.30598	0.0929056	0.404466	1.76555	0.0212763	0.679731	2.21128	0.00392143	0.336757	1.69208	0.0265907	0.384793	1	0	1	0	0	0	0	1	0	0	0	0
TRINITY_DN150541_c0_g1_i4	0			-0.30235	-1.00933	0.555244	0.597694	0.662927	0.773265	0.990754	0.827004	0.68804	0.97183	0.748874	0.742691	0.934383	1.46885	0.405776	0.913155	1.93004	0.275129	1	0.426462	0.813512	1	0	0	0	0	0	0	0	0	0	0	0	0
TRINITY_DN173578_c3_g1_i1	0			0.446596	-2.50625	6.13446e-05	0.000150046	0.662729	0.28381	0.791933	0.84923	0.191464	0.714106	0.343998	0.588757	0.865406	-0.279868	0.6997	0.96921	-0.059349	0.962618	1	-0.954819	0.143273	0.821678	1	0	1	0	0	0	0	0	0	0	0	0
TRINITY_DN152304_c0_g3_i1	0			0.967439	-2.99372	1.66993e-06	5.52664e-06	0.662614	0.279915	0.78983	-1.15833	0.0727522	0.486552	-0.037233	0.939543	0.999359	0.211314	0.749356	0.97747	0.672167	0.264232	1	0.324941	0.595233	1	1	0	1	0	0	0	0	0	0	0	0	0
TRINITY_DN167842_c2_g8_i1	0			0.113643	-2.6352	9.28238e-07	3.2291e-06	0.66242	0.18952	0.70049	0.698857	0.184179	0.70257	0.223166	0.667069	0.903388	0.992441	0.0609526	0.839008	0.520263	0.359052	1	0.123566	0.846524	1	1	0	1	0	0	0	0	0	0	0	0	0
TRINITY_DN176163_c0_g1_i1	0			8.15444	-6.36712	2.1005e-08	9.83719e-08	0.661566	0.520501	0.925648	1.20361	0.252705	0.779705	1.16892	0.254077	0.62599	1.89136	0.0405434	0.794942	1.45916	0.110084	1	0.725275	0.420572	0.98768	1	0	1	0	0	0	0	0	0	0	0	0
TRINITY_DN161347_c7_g1_i1	0			2.0845	-0.816751	0.049449	0.0668869	0.661252	0.119211	0.584508	0.334589	0.453308	0.90431	0.846946	0.046869	0.290916	0.0751229	0.858273	0.995263	-0.018655	0.971097	1	-0.580421	0.14122	0.818081	0	0	0	0	0	0	0	0	0	0	0	0
TRINITY_DN158575_c0_g1_i1	0			1.85795	-2.02188	7.09981e-06	2.07932e-05	0.660956	0.139837	0.624968	0.941485	0.0454797	0.392329	0.603464	0.177071	0.536966	0.861743	0.0441393	0.799302	0.965852	0.0240521	0.867827	0.462143	0.284413	0.942917	1	0	1	0	0	0	0	0	0	0	0	0
TRINITY_DN174091_c0_g1_i1	0			7.09826	-1.97295	6.52379e-09	3.34338e-08	0.660876	0.055929	0.422193	-0.00725661	0.984242	1	0.356742	0.300744	0.672357	0.477805	0.128925	0.87043	0.229411	0.465671	1	0.0815969	0.79531	1	1	0	1	0	0	0	0	0	0	0	0	0
TRINITY_DN174945_c4_g1_i1	0			1.68647	-2.04577	1.63182e-06	5.4117e-06	0.660815	0.119545	0.585192	0.582399	0.193171	0.715911	0.70562	0.0974986	0.413266	-0.0138413	1	1	0.136235	0.761489	1	0.0877602	0.837486	1	1	0	1	0	0	0	0	0	0	0	0	0
TRINITY_DN171280_c6_g9_i1	0			4.50513	3.40115	9.31459e-17	1.61112e-15	0.659488	0.0739272	0.475655	0.237828	0.545541	0.933276	0.587057	0.112154	0.438969	-0.494749	0.133435	0.87043	-0.0519384	0.874869	1	-0.319069	0.332342	0.964425	1	1	0	0	0	0	0	0	0	0	0	0
TRINITY_DN173632_c3_g3_i1	0			1.47177	-1.61613	0.000115611	0.00026748	0.659422	0.116455	0.578432	0.364984	0.404909	0.881186	0.502553	0.232378	0.60381	0.246965	0.545574	0.938896	0.00293169	1	1	0.0623615	0.898563	1	1	0	1	0	0	0	0	0	0	0	0	0
TRINITY_DN143575_c1_g1_i1	0			0.748695	-1.22307	0.0519459	0.0699297	0.659405	0.317303	0.820801	0.167676	0.812372	0.995643	0.328051	0.622166	0.882618	0.650831	0.284612	0.891433	0.925583	0.128497	1	0.545044	0.36478	0.974233	0	0	0	0	0	0	0	0	0	0	0	0
TRINITY_DN173602_c2_g12_i2	0			-0.115834	-1.7458	0.0430402	0.058912	0.659323	0.464766	0.903322	0.0914768	0.926591	1	0.204237	0.838628	0.97041	0.360422	0.676438	0.965299	0.585525	0.486891	1	-0.678472	0.421544	0.98798	0	0	0	0	0	0	0	0	0	0	0	0
TRINITY_DN141214_c0_g1_i1	0			0.598679	-1.33473	0.00597853	0.00977083	0.658668	0.173119	0.679344	0.602226	0.231403	0.75832	0.622142	0.196519	0.562348	0.463811	0.330652	0.901369	0.67014	0.150603	1	0.0610079	0.912292	1	1	0	1	0	0	0	0	0	0	0	0	0
TRINITY_DN169712_c1_g1_i3	0			3.18171	-2.61165	1.13561e-09	6.65734e-09	0.658367	0.120033	0.586205	1.14271	0.0106902	0.183802	1.54928	0.00035387	0.013521	1.16666	0.0035552	0.330578	0.790235	0.048197	1	0.453315	0.256786	0.930069	1	0	1	0	0	1	1	0	0	0	0	0
TRINITY_DN172349_c1_g10_i1	0			0.88576	-2.31366	1.48132e-05	4.07016e-05	0.658081	0.20772	0.721962	0.652399	0.230509	0.757657	1.17229	0.0253829	0.210556	0.509438	0.336415	0.902779	0.163261	0.781851	1	0.372469	0.488792	0.994817	1	0	1	0	0	0	0	0	0	0	0	0
TRINITY_DN149955_c0_g1_i9	0			1.0073	-1.13228	0.0189381	0.0278497	0.657325	0.176611	0.684422	0.0353033	0.951536	1	0.0625099	0.908643	0.990237	0.00152684	1	1	0.186584	0.692037	1	0.36721	0.427048	0.988163	0	0	0	0	0	0	0	0	0	0	0	0
TRINITY_DN175980_c5_g7_i1	0			0.228068	-1.79337	0.00146545	0.00271907	0.656939	0.246829	0.762668	-0.519895	0.379444	0.868471	-0.469519	0.38941	0.743987	0.140398	0.813854	0.98801	-0.0582019	0.948355	1	0.209859	0.719522	1	1	0	1	0	0	0	0	0	0	0	0	0
TRINITY_DN139621_c0_g1_i1	0			0.252937	0.43361	0.530329	0.573563	0.656833	0.34008	0.840052	-0.682345	0.332228	0.838345	-0.010116	0.981676	1	0.35454	0.560927	0.941449	-0.0663719	0.924031	1	0.9268	0.126644	0.790522	0	0	0	0	0	0	0	0	0	0	0	0
TRINITY_DN172903_c4_g6_i15	0			0.877083	-2.10375	0.00833835	0.0132059	0.655769	0.42495	0.884595	0.299668	0.723976	0.980349	0.668872	0.416425	0.762386	0.402293	0.603206	0.951112	-0.34889	0.65006	1	-0.7479	0.328491	0.963235	0	0	0	0	0	0	0	0	0	0	0	0
TRINITY_DN163340_c2_g1_i1	0			1.23104	-2.14703	2.61712e-05	6.85906e-05	0.655637	0.199366	0.712602	0.00489976	1	1	0.45476	0.375893	0.733916	0.317663	0.521688	0.935244	-0.349734	0.494483	1	-0.227456	0.657435	1	1	0	1	0	0	0	0	0	0	0	0	0
TRINITY_DN173394_c0_g1_i14	0			1.97814	0.609193	0.216544	0.255934	0.655608	0.184532	0.694547	-0.159371	0.758847	0.98626	0.171256	0.736325	0.932082	0.260872	0.558748	0.941304	-0.173772	0.693895	1	-1.18276	0.00882412	0.199221	0	0	0	0	0	0	0	0	1	0	0	0
TRINITY_DN164326_c3_g1_i1	0			2.13071	1.14026	0.0254384	0.0364167	0.654888	0.196215	0.70905	0.108482	0.839504	0.997364	-0.497764	0.309354	0.679578	0.423748	0.350332	0.906067	0.977699	0.0319305	0.968728	0.291507	0.520271	0.999343	0	0	0	0	0	0	0	0	0	0	0	0
TRINITY_DN175731_c0_g3_i6	0			2.18529	3.80552	0.140857	0.173233	0.654795	0.81965	0.998181	-8.17494	0.0202556	0.26049	-8.20881	0.00500826	0.0812617	0.91748	0.642793	0.958002	-1.09253	0.58236	1	-11.7368	0.000195558	0.0115951	0	0	0	0	0	1	0	0	1	0	0	0
TRINITY_DN168663_c7_g2_i1	0			1.38889	-7.13154	2.40755e-06	7.71885e-06	0.654596	0.608453	0.956956	0.941277	0.458058	0.905748	0.757616	0.549988	0.845078	4.8985	0.000350667	0.08997	5.38735	0.000115783	0.0449757	5.77761	3.33451e-05	0.00269118	1	0	1	0	0	0	1	1	1	0	0	1
TRINITY_DN167024_c2_g5_i1	0			0.916687	0.0153054	0.989616	0.99392	0.6534	0.152173	0.645793	0.602885	0.210039	0.736777	0.0838617	0.87606	0.981265	-0.144614	0.744262	0.97626	0.0991639	0.822817	1	0.011036	0.990485	1	0	0	0	0	0	0	0	0	0	0	0	0
TRINITY_DN266103_c0_g1_i1	0			1.92494	2.32788	4.91524e-07	1.80029e-06	0.653136	0.142395	0.629763	-0.429179	0.377373	0.866986	-0.357341	0.416497	0.762405	-0.471773	0.230519	0.887043	-0.0484957	0.903825	1	-1.53044	0.000145926	0.009107	1	1	0	0	0	0	0	0	1	0	0	0
TRINITY_DN164470_c6_g5_i2	0			6.11798	13.035	1.10974e-82	6.88439e-80	0.65292	0.974199	1	-0.866872	1	1	0.0018106	1	1	-0.393509	0.207368	0.883229	-0.162149	0.603044	1	0.289348	0.35342	0.970843	1	1	0	0	0	0	0	0	0	0	0	0
TRINITY_DN79660_c0_g1_i1	0			1.17829	-1.24076	0.00926932	0.0145374	0.652606	0.173949	0.680812	0.785186	0.119224	0.597876	0.351895	0.463949	0.793758	0.443433	0.328759	0.900496	0.303104	0.517014	1	0.177574	0.703182	1	0	0	0	0	0	0	0	0	0	0	0	0
TRINITY_DN170728_c3_g1_i1	0			1.37108	-2.69687	4.05466e-06	1.24513e-05	0.652533	0.261592	0.774858	0.117005	0.849437	0.998642	0.420118	0.46996	0.797868	0.28778	0.619474	0.953517	0.783305	0.162981	1	0.081327	0.898241	1	1	0	1	0	0	0	0	0	0	0	0	0
TRINITY_DN163972_c9_g2_i6	0			1.96742	-2.62635	0.00128542	0.00241435	0.652097	0.436974	0.889888	-0.141146	0.870304	1	0.163193	0.86051	0.976185	0.0301015	0.97301	1	0.196932	0.800731	1	-0.784351	0.308222	0.955469	1	0	1	0	0	0	0	0	0	0	0	0
TRINITY_DN46502_c0_g1_i2	0			3.09245	-0.379075	0.247085	0.288271	0.651819	0.0511396	0.408069	0.454377	0.195901	0.71885	0.343032	0.303451	0.675024	-0.170678	0.581471	0.946481	-0.112831	0.715428	1	-0.195849	0.525827	0.999343	0	0	0	0	0	0	0	0	0	0	0	0
TRINITY_DN174500_c2_g1_i5	0			0.809292	-1.52097	0.00129347	0.00242738	0.651637	0.170966	0.67741	-0.311457	0.538713	0.930247	-0.47545	0.300896	0.672498	0.675407	0.138583	0.87043	0.0875796	0.858346	1	0.140729	0.774635	1	1	0	1	0	0	0	0	0	0	0	0	0
TRINITY_DN149889_c0_g1_i2	0			1.39744	-2.04559	6.10498e-06	1.80796e-05	0.650543	0.146873	0.637028	0.897834	0.0561637	0.432953	0.753913	0.0927347	0.404199	0.327108	0.469493	0.922996	0.102392	0.851119	1	0.214177	0.630138	1	1	0	1	0	0	0	0	0	0	0	0	0
TRINITY_DN171105_c0_g1_i1	0			0.345928	-2.12904	0.0428402	0.0586615	0.650381	0.564426	0.943558	1.1152	0.326876	0.835597	1.87238	0.0979513	0.4139	0.504481	0.639338	0.957831	-1.04611	0.330068	1	0.721151	0.486523	0.994531	0	0	0	0	0	0	0	0	0	0	0	0
TRINITY_DN159839_c0_g1_i1	0			1.44676	-0.631305	0.105184	0.133095	0.650345	0.0953737	0.530866	0.838223	0.0412501	0.374617	0.734019	0.0604534	0.330878	0.606559	0.098156	0.865337	0.602732	0.0995981	1	0.648804	0.0740808	0.642752	0	0	0	0	0	0	0	0	0	0	0	0
TRINITY_DN169394_c2_g1_i4	0			0.0989124	-2.19405	0.0213333	0.0310349	0.6503	0.510908	0.921675	1.68687	0.0981585	0.550264	1.54591	0.11698	0.445991	1.50307	0.101262	0.868156	1.29332	0.166314	1	0.893555	0.337373	0.966741	0	0	0	0	0	0	0	0	0	0	0	0
TRINITY_DN170720_c3_g2_i2	0			0.345573	-2.03438	0.000118968	0.000274359	0.649233	0.209715	0.724633	0.37451	0.498864	0.91815	0.502081	0.33508	0.702688	1.14063	0.0269373	0.721406	0.653747	0.202274	1	0.234527	0.658138	1	1	0	1	0	0	0	0	0	0	0	0	0
TRINITY_DN173839_c1_g1_i1	0			3.09167	1.44516	1.9751e-06	6.44726e-06	0.647574	0.0297602	0.322016	0.305648	0.331939	0.838256	0.382545	0.198295	0.564466	-0.205318	0.444429	0.918326	-0.362844	0.177067	1	-0.17298	0.518825	0.999343	1	1	0	0	0	0	0	0	0	0	0	0
TRINITY_DN175572_c8_g1_i1	0			4.07612	-1.26101	0.000122282	0.000281378	0.647522	0.053597	0.415986	0.590055	0.0946722	0.542741	0.462725	0.166936	0.523544	0.367009	0.234165	0.887408	0.17894	0.564405	1	0.0682541	0.827069	1	1	0	1	0	0	0	0	0	0	0	0	0
TRINITY_DN143419_c0_g1_i2	0			-0.0606226	-1.60416	0.0125697	0.019152	0.647362	0.321244	0.824057	0.352322	0.60745	0.953585	0.475843	0.470002	0.797907	0.6158	0.319228	0.899288	0.0545373	0.938106	1	0.583006	0.362668	0.973543	0	0	0	0	0	0	0	0	0	0	0	0
TRINITY_DN171290_c0_g3_i6	0			-0.105542	-1.64679	0.0123448	0.0188472	0.647313	0.329679	0.831957	-1.03653	0.143424	0.641037	-1.22447	0.0573061	0.322014	0.850713	0.18123	0.880147	0.452975	0.480456	1	0.165264	0.802598	1	0	0	0	0	0	0	0	0	0	0	0	0
TRINITY_DN171678_c1_g2_i2	0			0.52937	-2.69222	2.53875e-05	6.67387e-05	0.646449	0.307008	0.812457	-0.646272	0.329008	0.837045	-0.944361	0.117105	0.446054	0.17893	0.792789	0.984874	0.472382	0.461999	1	0.20746	0.754597	1	1	0	1	0	0	0	0	0	0	0	0	0
TRINITY_DN140319_c0_g1_i1	0			2.14022	-1.0349	0.0161853	0.0241215	0.645607	0.141413	0.627891	0.677682	0.141844	0.638815	0.612897	0.163573	0.51946	0.287675	0.480583	0.925508	0.452532	0.268865	1	-0.0417012	0.926275	1	0	0	0	0	0	0	0	0	0	0	0	0
TRINITY_DN164112_c1_g1_i1	0			2.6727	1.07495	0.0108515	0.0167638	0.645536	0.122007	0.591108	0.406768	0.354041	0.852491	0.384329	0.357822	0.721275	-0.402228	0.28849	0.892105	-0.262261	0.489847	1	-0.535072	0.158114	0.846993	0	0	0	0	0	0	0	0	0	0	0	0
TRINITY_DN156588_c0_g1_i1	0			2.99754	-0.868824	0.00655749	0.0106243	0.644553	0.047957	0.394944	0.089474	0.794114	0.992822	0.281489	0.38779	0.743039	-0.212794	0.481982	0.925976	-0.123906	0.687662	1	-0.417621	0.168712	0.860696	0	0	0	0	0	0	0	0	0	0	0	0
TRINITY_DN160069_c0_g1_i1	0			2.42827	2.34488	3.55108e-07	1.33548e-06	0.643606	0.143696	0.631688	-0.174314	0.721955	0.980349	0.817259	0.0622227	0.335699	-0.744119	0.0580081	0.833784	-0.522791	0.182719	1	-0.746656	0.0570628	0.571538	1	1	0	0	0	0	0	0	0	0	0	0
TRINITY_DN165911_c5_g1_i4	0			0.424337	-1.6957	0.00197078	0.00356617	0.643213	0.240482	0.756893	0.640923	0.261591	0.788006	0.508862	0.354755	0.718849	0.236061	0.677379	0.965495	0.500969	0.367273	1	0.619011	0.249065	0.927842	1	0	1	0	0	0	0	0	0	0	0	0
TRINITY_DN177028_c3_g1_i3	0			0.520729	-0.982252	0.0517759	0.0697347	0.642503	0.207617	0.721962	0.337847	0.522603	0.926345	0.477764	0.348329	0.713446	0.39298	0.416911	0.915592	-0.16679	0.749882	1	-0.124645	0.803428	1	0	0	0	0	0	0	0	0	0	0	0	0
TRINITY_DN142578_c0_g1_i1	0			0.66721	-2.10101	0.000252702	0.00054739	0.642409	0.259362	0.772935	0.619406	0.294415	0.812529	0.736641	0.195302	0.560774	0.921965	0.0918096	0.857449	0.648359	0.256977	1	0.483407	0.381169	0.979792	1	0	1	0	0	0	0	0	0	0	0	0
TRINITY_DN133667_c0_g1_i1	0			0.463204	-1.79312	0.000664448	0.00132424	0.6423	0.216284	0.732992	0.305921	0.578811	0.944996	0.102391	0.857879	0.975271	0.157076	0.781971	0.9825	0.488215	0.34858	1	-0.171855	0.76635	1	1	0	1	0	0	0	0	0	0	0	0	0
TRINITY_DN171899_c5_g3_i1	0			2.76686	-1.86122	3.02121e-06	9.51602e-06	0.64229	0.109346	0.561629	0.599915	0.154387	0.657907	0.555164	0.165871	0.522015	0.593103	0.114535	0.869832	0.231329	0.543992	1	0.099339	0.800235	1	1	0	1	0	0	0	0	0	0	0	0	0
TRINITY_DN136184_c0_g1_i1	0			3.40808	-2.69046	9.88929e-11	6.91943e-10	0.642165	0.119333	0.584692	0.0595887	0.890265	1	0.443296	0.281733	0.654992	0.347618	0.367226	0.907904	0.0857527	0.832611	1	-0.261952	0.508156	0.998189	1	0	1	0	0	0	0	0	0	0	0	0
TRINITY_DN150203_c0_g1_i1	0			1.96155	-1.87906	0.00270095	0.00473901	0.64163	0.319438	0.822741	1.25915	0.0623712	0.455046	1.16323	0.0726611	0.361834	0.326072	0.589885	0.947494	0.747517	0.20967	1	-0.146215	0.820901	1	1	0	1	0	0	0	0	0	0	0	0	0
TRINITY_DN143723_c0_g2_i1	0			2.02834	-2.36308	2.01467e-08	9.46616e-08	0.640895	0.124763	0.595751	0.0601387	0.894277	1	-0.00776175	0.976242	1	0.624663	0.118265	0.870011	0.534701	0.184582	1	-0.31957	0.44037	0.989491	1	0	1	0	0	0	0	0	0	0	0	0
TRINITY_DN151274_c0_g1_i1	0			0.725219	-0.464792	0.267287	0.309345	0.639718	0.134548	0.616124	-0.267711	0.556427	0.938265	-0.514407	0.222084	0.592723	0.186959	0.651713	0.958998	0.0529348	0.900055	1	-0.960839	0.0184859	0.312337	0	0	0	0	0	0	0	0	0	0	0	0
TRINITY_DN136798_c0_g1_i1	0			1.92953	1.46294	0.000360322	0.000757686	0.639337	0.112698	0.56978	0.516952	0.226655	0.754146	0.313802	0.44414	0.781013	-0.102463	0.780653	0.982384	0.199494	0.577153	1	0.237256	0.505872	0.997419	1	1	0	0	0	0	0	0	0	0	0	0
TRINITY_DN163102_c0_g1_i3	0			-0.346477	1.63218	0.206382	0.244997	0.638868	0.683548	0.975402	4.53522	0.000974939	0.0410533	4.11873	0.00186929	0.0426766	-0.285958	0.792752	0.984874	0.120217	0.916331	1	1.47387	0.151825	0.838153	0	0	0	0	1	1	0	0	0	0	0	0
TRINITY_DN155833_c0_g1_i1	0			5.2808	-6.63946	1.49311e-10	1.01637e-09	0.638842	0.484684	0.911836	0.902997	0.334867	0.840376	1.32573	0.147833	0.497007	3.23066	0.000245858	0.0733765	2.26258	0.00821601	0.514343	0.036945	0.966053	1	1	0	1	0	0	0	1	1	0	0	0	1
TRINITY_DN175575_c5_g1_i2	0			0.853875	4.65861	4.19072e-13	4.26919e-12	0.637957	0.42078	0.881968	0.586875	0.531778	0.928776	0.223917	0.85686	0.974834	0.181873	0.685542	0.967252	0.11743	0.798502	1	0.527597	0.236311	0.920032	1	1	0	0	0	0	0	0	0	0	0	0
TRINITY_DN153654_c0_g1_i1	0			1.25505	-1.46122	0.000935111	0.0018076	0.636927	0.151861	0.645128	0.427668	0.356173	0.853354	0.262281	0.556781	0.848785	0.220705	0.609213	0.951522	0.0420443	0.938374	1	-0.0768357	0.880856	1	1	0	1	0	0	0	0	0	0	0	0	0
TRINITY_DN141277_c0_g1_i2	0			0.785346	-2.24848	7.33522e-06	2.14252e-05	0.636702	0.199011	0.71246	0.668888	0.197781	0.720471	-0.661814	0.166496	0.523122	0.965298	0.0465155	0.803595	0.553577	0.268589	1	0.170924	0.750024	1	1	0	1	0	0	0	0	0	0	0	0	0
TRINITY_DN140388_c0_g1_i1	0			0.0713472	-0.599244	0.303921	0.347276	0.636121	0.294969	0.80252	0.444712	0.48363	0.913615	0.246367	0.701623	0.917081	-0.373646	0.515665	0.934759	-0.0975978	0.873138	1	-0.0145692	1	1	0	0	0	0	0	0	0	0	0	0	0	0
TRINITY_DN73062_c0_g1_i1	0			1.45019	-1.0085	0.030837	0.043436	0.635915	0.181029	0.690763	0.736412	0.139757	0.635186	0.586999	0.217463	0.587803	-0.390866	0.391197	0.910937	-0.311271	0.491492	1	-0.447245	0.319525	0.959936	0	0	0	0	0	0	0	0	0	0	0	0
TRINITY_DN174147_c0_g1_i4	0			7.33561	-1.11518	5.92181e-06	1.75747e-05	0.635722	0.0117537	0.202922	0.589738	0.0266558	0.302298	0.542956	0.031084	0.2347	0.192201	0.403467	0.912529	0.171137	0.457189	1	0.107346	0.64081	1	1	0	1	0	0	0	0	0	0	0	0	0
TRINITY_DN168668_c4_g1_i1	0			0.701029	-3.0227	7.28806e-08	3.10211e-07	0.635375	0.236902	0.753124	0.218813	0.70164	0.975068	0.436836	0.414682	0.761324	0.865521	0.123783	0.87043	-0.0691801	0.953575	1	1.12185	0.0386575	0.469512	1	0	1	0	0	0	0	0	0	0	0	0
TRINITY_DN172034_c2_g2_i6	0			0.641095	-0.51416	0.473535	0.518097	0.63524	0.393149	0.869711	1.01323	0.189831	0.711273	1.23912	0.0961899	0.410747	0.807619	0.230941	0.887043	0.807749	0.231439	1	1.14283	0.0932988	0.707899	0	0	0	0	0	0	0	0	0	0	0	0
TRINITY_DN125589_c0_g1_i1	0			0.257743	-1.38322	0.016501	0.0245454	0.635067	0.273578	0.78577	0.513985	0.39525	0.876669	0.484996	0.407237	0.755897	0.436532	0.435987	0.91764	0.137538	0.836367	1	-0.0542286	0.953202	1	0	0	0	0	0	0	0	0	0	0	0	0
TRINITY_DN167654_c4_g1_i2	0			2.34924	-0.12838	0.672791	0.709077	0.634387	0.0434849	0.379368	0.431537	0.193619	0.716008	0.235016	0.456874	0.78929	0.0078688	0.983573	1	0.0144317	0.966191	1	-0.102803	0.727288	1	0	0	0	0	0	0	0	0	0	0	0	0
TRINITY_DN169331_c2_g5_i1	0			0.376798	-1.74921	0.00459191	0.00767917	0.634256	0.306382	0.811805	0.436312	0.501485	0.919274	0.397079	0.522419	0.829351	1.0547	0.0762671	0.850998	0.632124	0.293254	1	0.7336	0.224585	0.914779	1	0	1	0	0	0	0	0	0	0	0	0
TRINITY_DN161362_c8_g1_i1	0			0.626919	-2.63987	2.2049e-06	7.1252e-06	0.634079	0.245237	0.76099	0.237448	0.680182	0.96926	0.29135	0.600926	0.871565	0.602592	0.266878	0.889723	0.490353	0.38107	1	0.16241	0.804497	1	1	0	1	0	0	0	0	0	0	0	0	0
TRINITY_DN132770_c1_g1_i1	0			0.201047	-3.54467	0.000255014	0.000552167	0.633913	0.508795	0.921104	0.656588	0.502346	0.91939	0.938141	0.325559	0.693907	3.05719	0.00105674	0.169769	2.32401	0.0136374	0.668377	0.599529	0.539985	1	1	0	1	0	0	0	1	0	0	0	0	0
TRINITY_DN165970_c0_g1_i1	0			1.75352	-2.51078	0.000111479	0.000258725	0.633602	0.337157	0.837783	-1.69222	0.0158246	0.227039	-1.55259	0.0138845	0.14889	0.0675	0.918598	1	0.574462	0.342248	1	-0.664008	0.27634	0.941797	1	0	1	0	0	0	0	0	0	0	0	0
TRINITY_DN174189_c2_g1_i1	0			3.68755	-1.70745	1.11613e-07	4.59134e-07	0.632813	0.0515238	0.409402	0.455331	0.182848	0.700992	0.521124	0.108252	0.432342	0.490931	0.103938	0.86912	0.321668	0.2898	1	0.304976	0.31236	0.957644	1	0	1	0	0	0	0	0	0	0	0	0
TRINITY_DN175574_c1_g1_i1	0			4.77298	3.47716	2.91198e-11	2.22202e-10	0.632745	0.180576	0.690175	0.78775	0.110938	0.579568	0.849754	0.0721483	0.360516	-0.412619	0.325111	0.899758	-0.0953068	0.820205	1	-0.24494	0.558726	1	1	1	0	0	0	0	0	0	0	0	0	0
TRINITY_DN115453_c0_g1_i1	0			3.24426	-0.973756	0.0100588	0.0156522	0.63268	0.102943	0.548991	0.526205	0.196611	0.719488	0.293632	0.449791	0.785104	-0.0133525	0.974175	1	0.059075	0.871947	1	0.0443497	0.903846	1	0	0	0	0	0	0	0	0	0	0	0	0
TRINITY_DN154632_c0_g1_i1	0			0.330724	-2.12364	0.00152952	0.00282697	0.632629	0.347085	0.842509	0.122062	0.868731	1	0.201508	0.772419	0.945362	0.576642	0.381756	0.909666	1.42669	0.0264069	0.90214	0.586271	0.366883	0.974402	1	0	1	0	0	0	0	0	0	0	0	0
TRINITY_DN22175_c0_g1_i1	0			1.5787	-1.15398	0.00557188	0.00916968	0.632146	0.133795	0.614618	0.665515	0.133073	0.624527	0.399341	0.340603	0.707127	0.373376	0.34611	0.904386	-0.00959838	1	1	0.117335	0.77613	1	1	0	1	0	0	0	0	0	0	0	0	0
TRINITY_DN175025_c1_g1_i2	0			1.31869	-2.75449	2.26465e-05	6.00674e-05	0.632116	0.325584	0.828339	0.350986	0.602732	0.952484	0.963246	0.13599	0.478695	0.310981	0.628153	0.954916	1.30407	0.0326571	0.978629	1.14529	0.0610327	0.587894	1	0	1	0	0	0	0	0	0	0	0	0
TRINITY_DN169720_c4_g9_i1	0			0.466074	-2.17456	1.97057e-05	5.28827e-05	0.632019	0.204352	0.717797	0.185097	0.7343	0.981687	0.0860055	0.88151	0.982472	0.46797	0.347779	0.905196	0.308758	0.570114	1	0.221362	0.662593	1	1	0	1	0	0	0	0	0	0	0	0	0
TRINITY_DN161530_c0_g2_i9	0			1.4654	-1.61126	0.000435525	0.000900156	0.631695	0.173992	0.680812	0.561424	0.248751	0.775734	0.829613	0.0735651	0.363964	0.421605	0.339232	0.902779	-0.390106	0.399999	1	0.0605678	0.899994	1	1	0	1	0	0	0	0	0	0	0	0	0
TRINITY_DN131621_c0_g1_i1	0			-0.0259099	7.05308	1.15032e-08	5.65753e-08	0.631303	0.878328	1	-1.93144	1	1	-1.95646	0.857143	0.974834	0.891625	0.198055	0.882191	0.304017	0.664923	1	0.675783	0.328445	0.963235	1	1	0	0	0	0	0	0	0	0	0	0
TRINITY_DN177095_c9_g6_i1	0			1.15554	-2.15215	4.64492e-05	0.00011624	0.630618	0.228896	0.746241	0.944866	0.085319	0.518982	1.15666	0.0282536	0.222573	0.65189	0.20661	0.882322	0.279793	0.606879	1	0.209669	0.7077	1	1	0	1	0	0	0	0	0	0	0	0	0
TRINITY_DN164109_c2_g1_i1	0			0.103506	-2.32099	2.8772e-05	7.47844e-05	0.630539	0.244868	0.760653	0.18965	0.740849	0.982566	0.339875	0.534857	0.836797	-0.224033	0.744175	0.97626	-0.369497	0.557048	1	-0.262138	0.668927	1	1	0	1	0	0	0	0	0	0	0	0	0
TRINITY_DN139374_c0_g1_i1	0			2.53984	-0.0209555	0.953136	0.962388	0.629893	0.09701	0.535322	1.04417	0.00928116	0.169194	0.65696	0.083732	0.387611	0.0613342	0.863687	0.995263	-0.00234186	1	1	-0.220255	0.527724	0.999967	0	0	0	0	1	0	0	0	0	0	0	0
TRINITY_DN163720_c0_g1_i3	0			2.2006	-1.12032	0.00210174	0.00378052	0.629814	0.088346	0.514432	0.0861926	0.828812	0.995643	0.297454	0.422008	0.766647	0.273987	0.430907	0.916781	0.4822	0.162468	1	-0.0885199	0.803694	1	1	0	1	0	0	0	0	0	0	0	0	0
TRINITY_DN167688_c3_g1_i3	0			3.43418	0.409649	0.183586	0.220294	0.628913	0.0413202	0.371808	0.0562611	0.86605	1	0.0646204	0.84064	0.971132	0.0236272	0.934948	1	-0.061525	0.828883	1	0.218196	0.436747	0.989299	0	0	0	0	0	0	0	0	0	0	0	0
TRINITY_DN136888_c0_g1_i1	0			1.1469	0.980183	0.0210452	0.0306533	0.628863	0.137096	0.620388	0.496833	0.262326	0.789238	0.544338	0.193466	0.558341	-0.231342	0.547857	0.939315	0.0716782	0.858093	1	-0.320601	0.402387	0.983667	0	0	0	0	0	0	0	0	0	0	0	0
TRINITY_DN176982_c17_g3_i1	0			3.0843	-2.04598	1.53606e-06	5.1277e-06	0.628387	0.142886	0.630338	0.340462	0.448305	0.902202	0.0419675	0.930662	0.996241	0.404104	0.313613	0.898889	0.210977	0.604334	1	0.0712148	0.860683	1	1	0	1	0	0	0	0	0	0	0	0	0
TRINITY_DN166535_c0_g1_i1	0			3.10356	-0.645982	0.0367011	0.0508957	0.628305	0.0457476	0.38821	0.437881	0.185858	0.704771	0.268318	0.392863	0.746513	0.0218286	0.944277	1	0.0870309	0.76836	1	-0.226159	0.439264	0.989491	0	0	0	0	0	0	0	0	0	0	0	0
TRINITY_DN170201_c1_g2_i1	0			0.703686	-2.04764	0.000867418	0.00168821	0.628052	0.310015	0.815503	0.967682	0.134651	0.627494	0.797357	0.197413	0.563506	0.800086	0.174605	0.878031	0.572283	0.33617	1	0.510397	0.387416	0.981292	1	0	1	0	0	0	0	0	0	0	0	0
TRINITY_DN170676_c1_g1_i1	0			-0.650985	-4.47886	1.51125e-06	5.05258e-06	0.627787	0.445931	0.894278	0.0978082	0.913553	1	-0.579695	0.446271	0.782657	0.442627	0.755726	0.977647	0.622096	0.65303	1	0.66439	0.562841	1	1	0	1	0	0	0	0	0	0	0	0	0
TRINITY_DN158249_c0_g1_i1	0			0.858665	1.18855	0.0322304	0.0451873	0.62773	0.257786	0.770669	0.453315	0.434961	0.895695	-0.663978	0.208588	0.577176	0.064974	0.8959	0.99823	-0.459867	0.351131	1	-1.53433	0.00237953	0.0794602	0	0	0	0	0	0	0	0	1	0	0	0
TRINITY_DN170141_c1_g1_i1	0			4.92294	-1.28713	0.000210433	0.000463191	0.627421	0.0785744	0.489315	0.769274	0.0406946	0.372152	0.494315	0.165123	0.521298	-0.414126	0.204378	0.882322	-0.353231	0.278919	1	-0.231774	0.477166	0.992889	1	0	1	0	0	0	0	0	0	0	0	0
TRINITY_DN172990_c1_g1_i3	0			2.31307	7.12007	8.31717e-06	2.40116e-05	0.6263	0.655631	0.969365	1.57548	0.258644	0.785354	-4.7475	0.0215086	0.191513	0.208089	0.843007	0.993721	0.335827	0.74893	1	-0.330326	0.753101	1	1	1	0	0	0	0	0	0	0	0	0	0
TRINITY_DN178676_c0_g1_i1	0			1.00214	-2.45966	8.01494e-05	0.00019166	0.626262	0.317967	0.821237	0.946812	0.146727	0.645557	-0.205887	0.719319	0.925011	0.554427	0.352437	0.906287	-0.136747	0.828497	1	-0.490099	0.419868	0.987581	1	0	1	0	0	0	0	0	0	0	0	0
TRINITY_DN93595_c0_g1_i1	0			3.08103	-1.73738	4.49713e-05	0.000112778	0.625968	0.14851	0.639256	0.582037	0.20033	0.724112	0.359789	0.407105	0.755897	-0.0904463	0.824423	0.990106	-0.0124757	0.978413	1	-0.376629	0.349352	0.969228	1	0	1	0	0	0	0	0	0	0	0	0
TRINITY_DN173692_c2_g1_i1	0			0.100355	-3.55767	4.43231e-08	1.96297e-07	0.625395	0.301154	0.807819	0.103572	0.874347	1	0.289039	0.641604	0.890871	0.00359316	1	1	-0.177486	0.84529	1	-0.227942	0.781377	1	1	0	1	0	0	0	0	0	0	0	0	0
TRINITY_DN177038_c3_g2_i8	0			1.41774	-1.73177	0.000773255	0.00152133	0.624174	0.229778	0.746881	0.307569	0.572835	0.943083	0.502308	0.334898	0.702624	0.459256	0.351704	0.906067	0.399871	0.419372	1	0.25195	0.613511	1	1	0	1	0	0	0	0	0	0	0	0	0
TRINITY_DN177126_c3_g2_i1	0			0.751933	-1.36083	0.010773	0.0166519	0.623816	0.247469	0.762937	0.698555	0.216678	0.743886	1.26402	0.0201452	0.184147	0.820587	0.103758	0.86912	0.542892	0.292672	1	0.758181	0.136238	0.809371	0	0	0	0	0	0	0	0	0	0	0	0
TRINITY_DN176414_c7_g1_i2	0			2.93949	0.236008	0.596042	0.636321	0.623676	0.154647	0.649614	0.208341	0.65165	0.963956	0.18865	0.67333	0.906293	0.372217	0.348285	0.905252	-0.109518	0.784453	1	-0.0263141	0.94926	1	0	0	0	0	0	0	0	0	0	0	0	0
TRINITY_DN175216_c1_g9_i1	0			0.369313	-1.72624	0.000989023	0.00190236	0.623115	0.230809	0.747876	0.271864	0.622963	0.95754	0.629093	0.22626	0.597287	0.827494	0.0997935	0.866294	0.796323	0.118684	1	0.771955	0.125201	0.78897	1	0	1	0	0	0	0	0	0	0	0	0
TRINITY_DN46431_c0_g1_i1	0			0.239176	6.33775	6.34946e-06	1.87542e-05	0.623096	0.992284	1	-0.921825	1	1	-2.75875	0.410302	0.758245	0.459439	0.599828	0.949871	-0.0507352	0.955744	1	1.68786	0.0561571	0.568326	1	1	0	0	0	0	0	0	0	0	0	0
TRINITY_DN162094_c0_g1_i1	0			1.38489	-3.24588	5.84242e-08	2.53454e-07	0.622556	0.283392	0.79174	0.389388	0.520456	0.925661	-0.0391966	0.93321	0.997229	0.511257	0.373866	0.909465	0.259193	0.666287	1	0.0114147	1	1	1	0	1	0	0	0	0	0	0	0	0	0
TRINITY_DN154672_c1_g2_i1	0			1.56844	-1.32318	0.00858561	0.0135592	0.622414	0.226502	0.74445	0.599401	0.266043	0.791782	0.574675	0.263731	0.637532	0.212576	0.659439	0.96077	0.291119	0.548977	1	0.533522	0.261638	0.933502	0	0	0	0	0	0	0	0	0	0	0	0
TRINITY_DN164641_c8_g8_i2	0			2.30867	0.00578948	1	1	0.622372	0.0747195	0.478012	0.328916	0.371199	0.86294	0.392598	0.261097	0.63433	-0.0166536	0.961495	1	-0.158073	0.62405	1	-0.156322	0.627235	1	0	0	0	0	0	0	0	0	0	0	0	0
TRINITY_DN175810_c1_g1_i1	0			1.29213	-2.07889	2.58794e-05	6.79201e-05	0.622117	0.203506	0.717006	0.69923	0.172136	0.682648	0.900319	0.0657474	0.344085	0.849226	0.0700951	0.843495	0.172293	0.743687	1	0.595854	0.210415	0.90409	1	0	1	0	0	0	0	0	0	0	0	0
TRINITY_DN154844_c0_g1_i2	0			1.36148	-0.524082	0.396714	0.441462	0.621275	0.345436	0.84211	1.21847	0.0764976	0.497888	1.33084	0.0449682	0.284527	-0.0998008	0.874465	0.996411	-0.55763	0.35047	1	0.521532	0.380061	0.979792	0	0	0	0	0	0	0	0	0	0	0	0
TRINITY_DN155074_c0_g1_i6	0			1.49805	-1.7763	1.35285e-05	3.74418e-05	0.62126	0.124678	0.595565	0.146036	0.728488	0.980349	0.0318841	0.949663	1	0.671203	0.0814175	0.854645	0.660443	0.0919862	1	0.419404	0.280405	0.941976	1	0	1	0	0	0	0	0	0	0	0	0
TRINITY_DN169500_c2_g2_i9	0			3.35929	0.801235	0.0499789	0.0675442	0.620191	0.128611	0.604634	0.930588	0.030454	0.323484	0.832757	0.0415653	0.272957	-0.207929	0.575048	0.944706	-0.0480572	0.898403	1	0.965742	0.00926766	0.205212	0	0	0	0	0	0	0	0	1	0	0	0
TRINITY_DN171289_c2_g1_i1	0			1.28333	-1.30355	0.00423789	0.00714202	0.620042	0.178262	0.687062	0.240816	0.623473	0.957731	0.296419	0.523304	0.82989	0.368485	0.401939	0.912412	0.19904	0.657466	1	0.307935	0.480346	0.993433	1	0	1	0	0	0	0	0	0	0	0	0
TRINITY_DN175174_c3_g4_i1	0			1.00521	-1.47795	0.00358587	0.00613271	0.619115	0.231646	0.748671	0.689383	0.201545	0.725769	0.698451	0.174203	0.533106	0.268534	0.596306	0.949409	0.0354175	0.963589	1	0.395627	0.418968	0.987332	1	0	1	0	0	0	0	0	0	0	0	0
TRINITY_DN174942_c1_g2_i2	0			4.1001	-0.120815	0.649649	0.687477	0.618715	0.0240351	0.289744	0.406367	0.159693	0.666078	0.36435	0.182931	0.544988	0.119614	0.634777	0.9571	0.0433742	0.865807	1	0.0253801	0.921451	1	0	0	0	0	0	0	0	0	0	0	0	0
TRINITY_DN149565_c0_g1_i1	0			0.118834	-1.39192	0.0661678	0.0871917	0.618434	0.427192	0.885268	0.933636	0.249213	0.776369	0.265102	0.749697	0.936733	0.00870418	1	1	-0.136491	0.884993	1	0.865023	0.233156	0.91869	0	0	0	0	0	0	0	0	0	0	0	0
TRINITY_DN170789_c0_g2_i1	0			3.80025	-0.265964	0.388457	0.433492	0.617535	0.05084	0.406649	0.55577	0.0951187	0.543888	0.130518	0.682705	0.909749	-0.0433155	0.882913	0.997708	0.0840279	0.773361	1	-0.0495142	0.865823	1	0	0	0	0	0	0	0	0	0	0	0	0
TRINITY_DN167787_c6_g3_i4	0			0.631242	-1.84734	3.5694e-05	9.12357e-05	0.617219	0.163469	0.66436	-0.465559	0.320386	0.831577	0.611096	0.1665	0.523122	-0.0671351	0.892828	0.99823	-0.0744276	0.916875	1	-0.740656	0.107295	0.745768	1	0	1	0	0	0	0	0	0	0	0	0
TRINITY_DN170593_c1_g1_i5	0			1.33815	-1.17595	0.00262483	0.00461949	0.616055	0.116251	0.577881	0.151678	0.715223	0.978811	-0.0412039	0.918966	0.992889	0.0316542	0.949171	1	-0.182183	0.634415	1	0.0201196	0.975424	1	1	0	1	0	0	0	0	0	0	0	0	0
TRINITY_DN129166_c0_g1_i1	0			-0.133149	-2.03464	0.000136161	0.000310547	0.615952	0.231464	0.748576	0.530749	0.330693	0.837614	0.688657	0.180796	0.54253	0.91052	0.0828012	0.855203	0.559542	0.304428	1	0.0875314	0.905839	1	1	0	1	0	0	0	0	0	0	0	0	0
[truncated: 40,176 more rows]

## Sheet: fish only gene list
Row Labels	17-alpha-Ethynyl estradiol	Atrazine	Grand Total
[truncated: 3,571 more rows]

## Sheet: Fish only genes interactions
Chemical Name	JPB-ID	# Input	ChemicalName	ChemicalID	CasRN	GeneSymbol	GeneID	Organism	OrganismID	Interaction	InteractionActions	PubMedIDs
[truncated: 3,985 more rows]

[truncated: 1 more sheets: All gene interactions]
